# Supplementary material for: Impaired Postural Control in Healthy Men at Moderate Altitude (1630 M and 2590 M): Data from a Randomized Trial
Source: PLoS One. 2015 Feb 27;10(2):e0116695. doi: 10.1371/journal.pone.0116695 (PMC4344242; doi:10.1371/journal.pone.0116695)
Supplement: S1 Data — (ZIP) [file pone.0116695.s002.zip]

Archive with 4 entries (4 files):
- Tests on left leg.xlsx
- Tests on righ leg.xlsx
- Explanations.txt
- Tests on both legs.xlsx
