# Supplementary material for: Impaired Postural Control in Healthy Men at Moderate Altitude (1630 M and 2590 M): Data from a Randomized Trial
Source: PLoS One. 2015 Feb 27;10(2):e0116695. doi: 10.1371/journal.pone.0116695 (PMC4344242; doi:10.1371/journal.pone.0116695)
Supplement: S1 Data — (ZIP) [file pone.0116695.s002.zip › Tests on left leg.xlsx]

## Sheet: Sheet1
subject	time of day	altitude, m	night at altitude	SpO2, %	center of path length	sway, antero-posterior	sway, medial-lateral
1	evening	2590	1	96	33.0452	2.06713	2.50987
1	morning	2590	1	96	24.7741	1.3009	1.90333
2	evening	2590	1	94	44.4396	2.82497	3.5526
2	morning	2590	1	95	37.8823	2.5996	2.95197
3	evening	2590	1	93	51.3411	2.36147	2.65393
3	morning	2590	1	93	56.83	2.49823	2.43533
4	evening	2590	1	88	47.8879	1.99597	2.71607
4	morning	2590	1	91	47.4041	2.4339	3.13643
5	evening	2590	1	92	37.3675	2.06157	2.60193
5	morning	2590	1	92	31.7203	1.82567	2.23837
6	evening	2590	1	91	35.4866	1.84047	1.72483
6	morning	2590	1	94	37.6241	2.12853	2.9906
7	evening	2590	1	91	42.3241	2.21557	2.87557
7	morning	2590	1	94	35.8611	1.8436	2.08163
8	evening	2590	1	91	39.216	2.40153	2.08207
8	morning	2590	1	91	37.1998	1.9715	2.5911
9	evening	2590	1	93	55.1065	2.08	2.59493
9	morning	2590	1	94	67.7892	2.64813	2.81237
10	evening	2590	1	92	36.1121	1.8684	1.69517
10	morning	2590	1	95	33.337	2.0852	1.6216
11	evening	2590	1	90	68.701	2.52517	4.3549
11	morning	2590	1	94	65.9205	2.7152	3.36623
12	evening	2590	1	93	56.8373	2.70877	3.24293
12	morning	2590	1	94	48.2151	2.16697	2.75433
13	evening	2590	1	93	36.1869	1.88767	2.12133
13	morning	2590	1	95	34.1424	1.75593	2.05683
14	evening	2590	1	92	44.8576	2.2255	3.6734
14	morning	2590	1	94	46.2214	2.3029	2.57413
15	evening	2590	1	90	50.9531	2.14147	3.14063
15	morning	2590	1	91	50.1375	2.72307	3.8957
17	evening	2590	1	92	68.1901	2.43873	3.99343
17	morning	2590	1	94	73.413	2.65597	3.1212
18	evening	2590	1	90	47.1931	2.18697	3.00993
18	morning	2590	1	93	56.8341	2.34787	3.1355
19	evening	2590	1	94	57.0233	2.2863	2.97367
19	morning	2590	1	95	55.5729	2.0546	3.23593
20	evening	2590	1	92	50.4998	2.49657	3.20477
20	morning	2590	1	94	48.4688	2.37453	2.4261
21	evening	2590	1	93	50.068	2.1358	2.5055
21	morning	2590	1	94	43.7992	2.0612	3.54103
22	evening	2590	1	91	47.9824	1.8912	2.44877
22	morning	2590	1	92	38.8236	2.09673	2.3975
23	evening	2590	1	91	35.4903	2.2629	2.92753
23	morning	2590	1	91	35.0072	2.6536	3.87243
24	evening	2590	1	90	52.1364	2.49973	3.42963
24	morning	2590	1	92	53.4837	2.52663	3.1908
25	evening	2590	1	88	50.716	2.48057	3.30057
25	morning	2590	1	88	46.1324	2.4055	2.42013
26	evening	2590	1	90	76.6281	2.79727	3.7926
26	morning	2590	1	92	60.0549	2.0832	2.85353
27	evening	2590	1	91	55.9792	2.70617	3.04173
27	morning	2590	1	92	48.6821	1.98737	2.26583
28	evening	2590	1	96	63.8273	2.6886	3.13867
28	morning	2590	1	94	61.2825	2.59373	2.7666
29	evening	2590	1	94	52.8905	2.9728	4.34277
29	morning	2590	1	94	66.9813	3.6081	4.6938
30	evening	2590	1	95	43.8652	1.90393	1.99777
30	morning	2590	1	96	46.0795	1.9147	2.34977
31	evening	2590	1	90	41.6465	1.85847	2.21273
31	morning	2590	1	93	38.7514	1.7716	2.71123
32	evening	2590	1	94	70.5821	2.56747	4.22827
32	morning	2590	1	95	59.8008	2.7072	3.79073
33	evening	2590	1	94	41.3084	1.87023	2.30103
33	morning	2590	1	93	40.1435	2.28397	1.78397
34	evening	2590	1	91	40.2719	1.798	2.11483
34	morning	2590	1	93	34.2509	1.78637	2.66527
35	evening	2590	1	93	45.7927	2.13093	2.52
35	morning	2590	1	96	46.4993	1.9486	2.2474
36	evening	2590	1	90	44.6701	1.93803	2.85627
36	morning	2590	1	93	42.1857	1.95293	2.3001
37	evening	2590	1	92	75.9148	3.03833	4.35413
37	morning	2590	1	94	70.6378	3.18943	4.1828
38	evening	2590	1	92	42.7079	2.44773	2.97287
38	morning	2590	1		41.3283	2.3206	3.12563
39	evening	2590	1	92	37.6569	1.7701	2.30697
39	morning	2590	1	93	37.3563	1.7141	2.43167
40	evening	2590	1	93	62.1145	2.35817	4.43533
40	morning	2590	1	94	52.91	2.8465	3.3298
41	evening	2590	1	90	33.0986	2.42417	1.82117
41	morning	2590	1	91	34.0159	1.9264	2.0113
42	evening	2590	1	94	27.5826	1.70087	1.963
42	morning	2590	1	94	31.7673	2.00243	3.15673
43	evening	2590	1	94	35.7608	1.84787	2.46897
43	morning	2590	1	94	41.1635	2.64717	2.8929
44	evening	2590	1	90	69.3395	2.13897	2.91243
44	morning	2590	1	93	62.5668	2.05993	3.21447
45	evening	2590	1	91	38.7038	2.02137	2.46447
45	morning	2590	1	92	38.6793	1.94133	1.71623
46	evening	2590	1	91	66.4193	2.93093	3.50277
46	morning	2590	1	94	56.7345	2.36213	2.94307
47	evening	2590	1	90	41.1405	1.76607	1.98113
47	morning	2590	1	92	41.6746	1.67703	2.33243
48	evening	2590	1	91	48.9002	1.92983	3.2736
48	morning	2590	1	93	48.9825	1.9401	2.8612
49	evening	2590	1	92	57.0712	2.5834	3.43997
49	morning	2590	1	93	57.4254	2.66703	2.7589
50	evening	2590	1	89	57.9311	2.44137	2.74417
50	morning	2590	1	92	46.905	2.37483	3.40107
51	evening	2590	1	90	33.3631	1.43737	1.5618
51	morning	2590	1	92	38.5337	1.55693	1.95167
52	evening	2590	1	89	33.2268	2.49183	2.18
52	morning	2590	1	91	30.5688	2.55147	1.91263
1	evening	2590	2	95	28.5954	3.03133	2.52747
1	morning	2590	2	95	27.5015	1.94567	1.63877
2	evening	2590	2	95	36.6936	2.28337	2.61543
2	morning	2590	2	94	38.5299	2.78367	3.2818
3	evening	2590	2	93	64.623	2.65483	2.55147
3	morning	2590	2	94	57.6078	2.18503	2.8385
4	evening	2590	2	91	45.4026	2.442	2.61187
4	morning	2590	2	91	53.5015	2.83317	3.7214
5	evening	2590	2	93	29.9164	1.6068	2.01577
5	morning	2590	2	93	35.7182	2.31927	2.10833
6	evening	2590	2	93	33.9901	1.67187	1.64933
6	morning	2590	2	93	34.9565	1.92177	2.796
7	evening	2590	2	93	45.0631	2.03817	2.63927
7	morning	2590	2	95	44.1485	1.94803	2.8811
8	evening	2590	2	91	44.4875	2.14637	2.5123
8	morning	2590	2		37.0157	2.27127	1.885
9	evening	2590	2	93	61.1783	2.4753	2.6664
9	morning	2590	2	94	59.889	2.12387	3.25267
10	evening	2590	2	96	29.0527	1.9379	2.56323
10	morning	2590	2	97	32.2691	1.64937	3.1477
11	evening	2590	2	91	70.7755	3.30363	4.1024
11	morning	2590	2	94	62.9559	3.0577	3.83623
12	evening	2590	2	92	59.9069	2.68183	2.96347
12	morning	2590	2	94	46.5539	2.23417	2.69347
13	evening	2590	2	93	33.9363	1.67033	1.91423
13	morning	2590	2	95	39.0218	2.19457	2.01773
14	evening	2590	2	93	46.9357	2.48703	3.3087
14	morning	2590	2	95	42.9367	2.11067	3.07373
15	evening	2590	2	91	44.335	2.25657	3.7162
15	morning	2590	2	91	49.4219	2.9778	4.6469
17	evening	2590	2	93	68.3131	2.57297	3.03467
17	morning	2590	2	93	56.6078	2.34987	2.84813
18	evening	2590	2	92	41.6411	2.05217	2.74907
18	morning	2590	2	95	37.22	1.81937	2.10353
19	evening	2590	2	93	59.2231	2.1642	2.47223
19	morning	2590	2	94	65.5355	2.18327	2.91333
20	evening	2590	2	93	49.5158	2.5059	2.7576
20	morning	2590	2	94	49.2191	2.73207	3.4807
21	evening	2590	2	94	45.3631	2.31477	2.7904
21	morning	2590	2	95	42.4104	2.00883	2.8822
22	evening	2590	2		39.2241	1.73397	2.63127
22	morning	2590	2		32.2806	1.67267	2.2609
23	evening	2590	2	91	34.0625	2.3415	2.62353
23	morning	2590	2	91	38.5354	2.43993	3.2471
24	evening	2590	2	91	55.7078	2.71993	2.97487
24	morning	2590	2	91	56.411	2.79673	3.1298
25	evening	2590	2	93	45.2474	2.1281	2.122
25	morning	2590	2	91	48.5754	2.39497	2.39487
26	evening	2590	2	93	55.6018	2.18397	2.7993
26	morning	2590	2	94	63.0015	2.6789	3.87073
27	evening	2590	2	92	47.2852	2.51537	2.67843
27	morning	2590	2	93	50.0865	2.33613	2.88167
28	evening	2590	2	93	67.4157	2.64383	3.00263
28	morning	2590	2	94	67.0261	2.42403	4.37597
29	evening	2590	2	95	65.022	3.9237	3.9751
29	morning	2590	2	95	63.7837	4.1233	4.3464
30	evening	2590	2	95	38.1154	1.81447	2.0755
30	morning	2590	2	96	44.1573	1.64743	2.09523
31	evening	2590	2	92	51.8189	2.57947	2.64293
31	morning	2590	2	94	45.5624	2.16323	2.64447
32	evening	2590	2	95	51.7176	2.5036	3.0344
32	morning	2590	2	94	54.3325	2.97357	3.14683
33	evening	2590	2		36.9085	2.0315	1.88093
33	morning	2590	2		33.637	2.04977	1.61677
34	evening	2590	2	92	32.7845	1.687	2.05127
34	morning	2590	2	94	41.3784	2.2663	3.53373
35	evening	2590	2	95	41.0605	1.8409	1.9587
35	morning	2590	2	95	35.5378	1.90893	1.87353
36	evening	2590	2	91	33.7198	1.69503	2.43337
36	morning	2590	2	94	39.9814	2.01537	2.61667
37	evening	2590	2	92	65.2098	3.04423	3.4431
37	morning	2590	2	94	70.5528	3.2129	4.26557
38	evening	2590	2	92	45.2678	2.4681	3.22113
38	morning	2590	2	93	46.3352	2.98153	3.3979
39	evening	2590	2	93	35.501	1.50457	2.4068
39	morning	2590	2	93	40.3247	2.048	2.5111
40	evening	2590	2	94	48.7172	2.3294	3.8309
40	morning	2590	2	93	54.0748	2.7748	4.55573
41	evening	2590	2	93	33.4197	1.5996	2.13997
41	morning	2590	2	93	34.6593	2.06233	1.84317
42	evening	2590	2	93	31.8597	1.97233	3.03783
42	morning	2590	2	94	32.8482	1.9716	2.80247
43	evening	2590	2	94	32.7856	1.77943	3.0187
43	morning	2590	2	94	34.8962	1.7717	2.6326
44	evening	2590	2	91	66.4225	2.41133	2.65837
44	morning	2590	2	92	77.6608	2.2828	3.4047
45	evening	2590	2	91	40.3227	2.40573	2.66123
45	morning	2590	2	92	39.5734	2.1338	2.58297
46	evening	2590	2	93	63.5522	2.8012	2.90257
46	morning	2590	2	94	61.9731	2.98547	2.54973
47	evening	2590	2	93	34.6196	1.6694	1.63623
47	morning	2590	2	91	40.7221	2.10687	1.90157
48	evening	2590	2	91	57.7273	2.1315	3.14983
48	morning	2590	2	94	48.9212	2.11147	3.138
49	evening	2590	2	94	55.1802	2.92993	3.14713
49	morning	2590	2	93	56.1599	2.73563	3.01197
50	evening	2590	2	90	48.8913	2.02707	2.642
50	morning	2590	2	93	47.0245	1.91997	2.85587
51	evening	2590	2	91	34.9664	1.68937	2.18413
51	morning	2590	2	92	38.0759	1.8203	2.11543
52	evening	2590	2	92	39.9686	2.61573	2.613
52	morning	2590	2	93	44.5777	2.65497	2.86987
1	evening	1630	1	95	33.0736	2.1849	2.65287
1	morning	1630	1	96	30.181	2.36123	2.35073
2	evening	1630	1	95	43.4277	2.798	3.247
2	morning	1630	1	96	41.2974	2.37933	3.23987
3	evening	1630	1	96	46.5508	2.66907	2.93853
3	morning	1630	1	95	53.0691	2.35543	3.0821
4	evening	1630	1	93	44.596	2.4526	2.86603
4	morning	1630	1	93	47.4677	2.48043	2.68367
5	evening	1630	1	96	35.3129	1.8596	2.78047
5	morning	1630	1	96	43.7028	2.34993	3.72727
6	evening	1630	1	95	39.7296	2.17627	2.7625
6	morning	1630	1	96	48.6448	2.23045	3.6118
7	evening	1630	1	96	49.268	2.66847	2.5516
7	morning	1630	1		39.6458	2.1164	2.69123
8	evening	1630	1	94	53.895	2.20437	2.97053
8	morning	1630	1	95	47.3906	2.4574	3.80433
9	evening	1630	1	95	70.6918	2.4785	3.9022
9	morning	1630	1	95	65.5645	2.69087	3.94777
10	evening	1630	1	97	43.4946	2.63063	2.53377
10	morning	1630	1	96	37.184	1.98853	2.20763
11	evening	1630	1	94	114.762	4.3557	6.17153
11	morning	1630	1	96	99.3431	4.84597	5.15497
12	evening	1630	1	95	61.1226	2.65973	4.01813
12	morning	1630	1	96	48.7907	2.74293	3.61413
13	evening	1630	1	95	35.8432	1.8956	3.3284
13	morning	1630	1	96	36.0478	2.0586	2.59093
14	evening	1630	1	96	42.8005	2.202	3.16117
14	morning	1630	1	96	45.6476	2.31417	3.0863
15	evening	1630	1	95	49.3583	2.41987	3.34123
15	morning	1630	1	94	40.6049	2.26097	2.92813
17	evening	1630	1	96	84.8911	2.9959	3.96257
17	morning	1630	1	95	71.8637	3.0155	3.86087
18	evening	1630	1	96	57.8414	2.52853	4.2845
18	morning	1630	1	96	44.6873	2.1718	2.2813
19	evening	1630	1	94	48.0974	2.2829	2.8412
19	morning	1630	1	95	49.2792	2.65383	2.85753
20	evening	1630	1	94	51.6179	2.49927	3.6906
20	morning	1630	1	96	48.7837	2.33817	3.21337
21	evening	1630	1	95	64.6053	2.9367	3.5375
21	morning	1630	1	95	44.2675	2.45783	3.1565
22	evening	1630	1	96	50.0245	2.3562	2.83833
22	morning	1630	1	96	43.0712	1.9125	2.6409
23	evening	1630	1	96	36.5313	2.18877	3.50097
23	morning	1630	1	94	35.9107	2.5223	2.77697
24	evening	1630	1	93	65.7751	2.9009	3.86637
24	morning	1630	1	94	71.4669	3.01773	5.8583
25	evening	1630	1	95	42.8756	2.31353	3.00833
25	morning	1630	1	95	44.0833	2.43897	2.60297
26	evening	1630	1	95	81.4781	3.17513	4.0659
26	morning	1630	1	96	70.914	3.3034	4.30513
27	evening	1630	1	92	58.1557	2.72703	2.98407
27	morning	1630	1	94	60.8763	2.50533	3.56007
28	evening	1630	1	96	64.4553	2.67507	3.47657
28	morning	1630	1	95	74.8811	3.03107	4.36183
29	evening	1630	1	95	67.3643	3.43093	4.41213
29	morning	1630	1	97	63.918	3.30713	3.69427
30	evening	1630	1	97	49.4454	2.40693	2.92023
30	morning	1630	1	97	44.5228	2.28987	2.41163
31	evening	1630	1	96	42.1493	2.2716	4.19793
31	morning	1630	1	95	37.4505	2.19267	3.1335
32	evening	1630	1	96	56.8958	2.83597	3.7092
32	morning	1630	1	97	49.7363	2.24483	3.48543
33	evening	1630	1	97	68.4408	2.87397	2.90313
33	morning	1630	1	97	38.7311	2.1325	3.03757
34	evening	1630	1	95	47.6397	2.32663	3.89003
34	morning	1630	1	96	51.2435	2.32997	3.475
35	evening	1630	1	96	89.3455	4.1018	5.82197
35	morning	1630	1	97	61.7201	3.3717	3.96933
36	evening	1630	1	95	50.0262	2.6576	2.8021
36	morning	1630	1	96	49.5702	2.4857	2.47077
37	evening	1630	1	95	72.2861	3.09073	4.323
37	morning	1630	1	96	68.4714	3.1181	3.875
38	evening	1630	1	94	53.8536	3.90237	4.779
38	morning	1630	1	95	57.1579	4.05683	5.29393
39	evening	1630	1	94	51.9189	2.322	4.69917
39	morning	1630	1	94	45.3732	2.45883	3.85853
40	evening	1630	1	95	57.6039	2.85267	3.51487
40	morning	1630	1	96	49.3014	2.23413	3.4453
41	evening	1630	1	95	34.5564	1.87403	2.7455
41	morning	1630	1	95	30.8219	2.36473	2.6568
42	evening	1630	1	97	42.3168	2.24907	3.20603
42	morning	1630	1	96	35.0335	2.18447	2.97067
43	evening	1630	1	96	49.8145	2.9992	2.66213
43	morning	1630	1	97	48.024	2.59417	3.2817
44	evening	1630	1	93	83.669	2.664	4.52187
44	morning	1630	1	97	89.2984	2.94717	4.24657
45	evening	1630	1	95	52.2638	2.52497	3.33107
45	morning	1630	1	94	42.8218	2.2799	2.9036
46	evening	1630	1	96	69.6613	2.89543	4.01917
46	morning	1630	1	97	62.6298	3.17677	3.576
47	evening	1630	1	92	54.9931	1.90967	2.3295
47	morning	1630	1	95	43.5505	1.88	3.27047
48	evening	1630	1	95	71.1213	2.78393	4.616
48	morning	1630	1	94	63.8998	2.75283	3.64813
49	evening	1630	1	95	69.3819	2.8006	3.44187
49	morning	1630	1	95	55.1667	2.23653	2.7097
50	evening	1630	1	97	62.9173	2.56557	3.0552
50	morning	1630	1	97	45.8344	2.078	3.32473
51	evening	1630	1	93	45.6276	1.66763	2.314
51	morning	1630	1	94	43.0077	2.2104	2.3147
52	evening	1630	1	94	33.062	2.14077	2.60243
52	morning	1630	1	94	34.694	2.6928	2.4145
1	evening	1630	2	96	28.294	1.8967	1.96523
1	morning	1630	2	95	29.4427	2.05167	2.34603
2	evening	1630	2	97	41.6225	2.7194	3.08377
2	morning	1630	2	97	42.3011	2.51273	2.79363
3	evening	1630	2	96	54.4892	2.38203	2.7943
3	morning	1630	2	95	50.9212	2.25967	3.1008
4	evening	1630	2	94	45.789	2.2219	3.3951
4	morning	1630	2	94	50.1647	2.4214	3.29323
5	evening	1630	2	96	33.7648	1.71667	1.74427
5	morning	1630	2	96	33.9992	2.17683	2.74767
6	evening	1630	2	96	40.1844	2.4952	3.81407
6	morning	1630	2	96	43.8945	2.0163	3.22123
7	evening	1630	2	96	44.2803	2.4529	3.5296
7	morning	1630	2	97	40.0859	2.1432	3.48933
8	evening	1630	2	94	44.7906	2.0659	2.51037
8	morning	1630	2	96	41.5839	2.2619	3.92677
9	evening	1630	2	95	76.1771	3.324	4.52883
9	morning	1630	2	95	84.7409	3.6631	4.0171
10	evening	1630	2	96	41.0511	2.10487	2.12743
10	morning	1630	2	97	39.0836	1.9333	2.81957
11	evening	1630	2	96	81.5934	3.84947	5.8638
11	morning	1630	2	97	90.5958	4.32963	5.4972
12	evening	1630	2	96	55.5594	2.65963	3.2813
12	morning	1630	2	96	56.0646	2.66577	3.7683
13	evening	1630	2	94	37.9688	2.10693	2.92193
13	morning	1630	2	96	39.7277	2.42643	2.8715
14	evening	1630	2	96	42.832	2.5759	3.3207
14	morning	1630	2	96	50.1084	2.9588	3.58993
15	evening	1630	2	94	45.351	2.4965	4.3191
15	morning	1630	2	94	45.4729	2.35793	4.25027
17	evening	1630	2	95	73.6932	3.19083	3.42657
17	morning	1630	2	96	61.7815	2.97347	4.288
18	evening	1630	2	96	44.8051	2.04477	2.74367
18	morning	1630	2	96	48.1477	2.1208	2.7084
19	evening	1630	2	94	69.0123	2.8662	2.99953
19	morning	1630	2	94	55.66	2.2255	3.23157
20	evening	1630	2	95	48.3981	2.16097	4.04797
20	morning	1630	2	96	48.7848	2.21043	3.5139
21	evening	1630	2	96	53.1135	2.72833	3.25643
21	morning	1630	2	96	46.7852	2.36183	3.7712
22	evening	1630	2	94	40.96	1.64923	2.14323
22	morning	1630	2	95	40.7776	2.03003	3.12117
23	evening	1630	2	96	36.7297	2.3093	3.78763
23	morning	1630	2	96	48.5444	3.25347	3.87247
24	evening	1630	2	92	60.3058	2.4652	4.67003
24	morning	1630	2	94	60.7115	2.68117	3.27023
25	evening	1630	2	94	38.6546	1.92793	2.498
25	morning	1630	2	92	46.0967	2.63597	2.41767
26	evening	1630	2	96	67.2216	3.10393	3.30227
26	morning	1630	2	96	77.3584	3.64363	5.39787
27	evening	1630	2	95	60.0561	2.7491	4.21467
27	morning	1630	2	92	61.2894	2.99663	3.60797
28	evening	1630	2	95	79.8773	2.8186	3.84953
28	morning	1630	2	95	76.6436	3.20057	3.7642
29	evening	1630	2	97	59.1225	3.24493	3.817
29	morning	1630	2	97	63.2227	3.45653	4.05347
30	evening	1630	2	97	52.1271	2.6085	2.70333
30	morning	1630	2	97	42.436	1.74113	2.027
31	evening	1630	2	95	43.7683	2.36087	3.2598
31	morning	1630	2		43.3268	2.0738	2.8947
32	evening	1630	2	97	46.1502	2.36927	3.72163
32	morning	1630	2	96	43.9755	2.35307	4.1932
33	evening	1630	2	98	44.2925	2.10363	2.47387
33	morning	1630	2	97	44.1699	2.23543	3.58283
34	evening	1630	2	96	49.8664	2.1088	5.48173
34	morning	1630	2	96	40.1763	1.9197	3.691
35	evening	1630	2	96	57.4906	2.71637	2.82863
35	morning	1630	2	96	51.3953	2.87493	3.60893
36	evening	1630	2	94	51.1414	2.32197	4.01527
36	morning	1630	2	95	42.9636	2.2882	2.445
37	evening	1630	2	95	70.48	2.8414	3.70533
37	morning	1630	2	96	61.66	3.179	4.0975
38	evening	1630	2	95	53.5345	3.19297	5.11757
38	morning	1630	2	95	63.2381	4.22657	5.36793
39	evening	1630	2	94	42.6366	2.0764	3.5543
39	morning	1630	2	95	38.2046	2.05567	2.71797
40	evening	1630	2	95	66.8111	3.2291	4.75277
40	morning	1630	2	96	54.9275	3.03483	4.6526
41	evening	1630	2	95	33.4565	2.23777	3.44883
41	morning	1630	2	95	33.9034	1.87177	2.7011
42	evening	1630	2	96	33.6051	1.96827	2.58303
42	morning	1630	2	96	30.683	1.87833	2.68893
43	evening	1630	2	95	50.5898	2.5493	2.46743
43	morning	1630	2	96	39.4536	2.4711	2.53243
44	evening	1630	2	94	89.1545	2.99797	3.46133
44	morning	1630	2	97	95.297	3.1898	5.09213
45	evening	1630	2	94	37.9802	2.6857	3.0925
45	morning	1630	2	96	48.2484	2.81393	2.6356
46	evening	1630	2	95	66.6201	3.16437	4.6672
46	morning	1630	2	95	56.5399	2.57983	3.49047
47	evening	1630	2	96	45.6277	2.18547	2.36897
47	morning	1630	2	96	49.3917	2.18117	3.33187
48	evening	1630	2	93	84.6928	3.24363	4.6216
48	morning	1630	2	94	61.8132	2.51287	3.9068
49	evening	1630	2	95	51.2856	2.48223	3.3446
49	morning	1630	2	96	51.0675	2.42037	3.03147
50	evening	1630	2	96	55.8031	2.3208	3.50097
50	morning	1630	2	97	39.7612	1.74483	2.73147
51	evening	1630	2	93	42.7465	1.83723	2.8284
51	morning	1630	2	94	46.7437	2.17267	3.21867
52	evening	1630	2	93	35.2304	1.9928	2.19393
52	morning	1630	2	94	35.4656	2.4246	2.53357
1	evening	490	1	98	32.4462	1.8011	2.4219
1	morning	490	1	97	27.1449	1.86227	2.1247
2	evening	490	1	96	59.9479	3.46803	3.87527
2	morning	490	1	97	52.7676	2.58573	3.2674
3	evening	490	1	97	62.2322	2.2753	3.1153
3	morning	490	1	98	53.9256	2.21623	2.8511
4	evening	490	1	97	37.8135	2.28237	2.7109
4	morning	490	1	97	42.3903	2.30627	2.64317
5	evening	490	1	98	39.2555	2.5226	2.8915
5	morning	490	1	97	50.5855	1.94187	4.8768
6	evening	490	1	97	31.8848	1.75487	2.21073
6	morning	490	1	98	34.4507	1.84193	2.2969
7	evening	490	1	96	42.29	2.48137	2.83243
7	morning	490	1	97	42.3574	2.18213	2.8882
8	evening	490	1	99	41.7032	2.08587	2.52087
8	morning	490	1	98	41.5628	2.15563	2.6324
9	evening	490	1	95	61.2897	3.0798	2.75703
9	morning	490	1	97	46.3184	2.21847	2.70213
10	evening	490	1	96	33.8529	2.0015	1.9698
10	morning	490	1	98	29.3764	1.47957	2.35813
11	evening	490	1	98	59.8157	2.97283	4.50483
11	morning	490	1	98	56.1274	3.1465	3.74887
12	evening	490	1	98	48.5657	2.04753	2.11853
12	morning	490	1	97	44.1401	2.13497	2.09037
13	evening	490	1	96	35.0425	1.69963	2.326
13	morning	490	1		33.9994	1.70353	2.01707
14	evening	490	1	97	37.4081	2.07443	2.22057
14	morning	490	1	98	45.0226	2.299	2.7502
15	evening	490	1	95	42.2893	2.27473	3.70553
15	morning	490	1	94	39.8837	2.12427	3.41617
17	evening	490	1	97	64.8824	2.5942	3.17223
17	morning	490	1	97	54.313	2.40087	4.0176
18	evening	490	1	97	36.2014	1.44953	2.17703
18	morning	490	1	98	36.0138	1.93793	2.28677
19	evening	490	1	97	43.5912	1.67793	2.34157
19	morning	490	1	96	40.6129	2.13277	2.53713
20	evening	490	1	97	39.7699	2.41873	2.9492
20	morning	490	1	98	41.6823	2.64547	2.9103
21	evening	490	1	97	56.64	2.8818	3.2488
21	morning	490	1	97	54.5156	2.46127	2.71943
22	evening	490	1	95	36.9649	1.6477	2.05083
22	morning	490	1	97	34.567	1.9968	2.01353
23	evening	490	1	97	37.4579	2.8655	4.4118
23	morning	490	1	97	37.6298	2.6785	3.43123
24	evening	490	1	96	53.7587	3.04043	3.5008
24	morning	490	1	97	42.064	2.3164	2.87803
25	evening	490	1	94	31.1103	1.9976	2.6423
25	morning	490	1	94	36.9598	1.80393	2.05653
26	evening	490	1	96	91.9819	3.7656	3.725
26	morning	490	1	96	75.3222	3.29493	3.32817
27	evening	490	1	96	55.7227	2.70447	2.88183
27	morning	490	1	96	55.3795	2.50507	4.16397
28	evening	490	1	97	62.7889	2.71967	2.64677
28	morning	490	1	97	59.7409	2.3089	2.85697
29	evening	490	1	98	50.6978	2.83947	3.0164
29	morning	490	1	98	49.0415	2.49687	2.6588
30	evening	490	1	97	45.0688	2.32833	2.10213
30	morning	490	1	98	40.4917	1.59157	2.16077
31	evening	490	1	96	39.5472	1.972	2.7571
31	morning	490	1	97	33.7286	1.7883	2.0092
32	evening	490	1	99	41.2227	2.02943	2.57013
32	morning	490	1	99	39.4421	1.98503	2.76293
33	evening	490	1	97	35.6139	2.06977	1.9647
33	morning	490	1		35.8635	2.41223	2.69323
34	evening	490	1	97	41.3695	2.22247	2.51993
34	morning	490	1	97	43.8998	2.18693	2.37083
35	evening	490	1	98	60.6489	3.26313	3.14367
35	morning	490	1	98	51.5698	2.65633	2.27747
36	evening	490	1	96	30.8903	1.51443	2.1603
36	morning	490	1	97	30.6635	1.79253	2.38387
37	evening	490	1	97	83.6384	3.23453	2.97183
37	morning	490	1	98	68.2396	2.75657	3.6389
38	evening	490	1	96	40.7011	2.85737	3.35567
38	morning	490	1	97	42.877	1.8781	5.0888
39	evening	490	1	97	44.7171	2.1149	2.37617
39	morning	490	1	97	48.3853	2.28943	3.37307
40	evening	490	1	97	43.0669	2.38893	2.284
40	morning	490	1	97	41.5775	2.18883	3.41653
41	evening	490	1	95	29.4377	1.55687	2.16083
41	morning	490	1	97	35.1458	1.9421	1.85657
42	evening	490	1	97	29.9178	1.57693	1.8867
42	morning	490	1	96	29.3444	1.60933	2.17557
43	evening	490	1	97	34.4466	1.88393	2.0618
43	morning	490	1	96	36.8039	2.19127	2.64157
44	evening	490	1	98	59.3408	2.2401	2.67897
44	morning	490	1	99	65.0225	2.10653	2.8861
45	evening	490	1	97	40.6174	2.62697	2.1941
45	morning	490	1	97	49.6038	2.3503	2.865
46	evening	490	1	98	88.582	3.82227	5.04847
46	morning	490	1	98	65.0569	3.26607	3.2005
47	evening	490	1	95	41.3085	2.35047	2.51877
47	morning	490	1	96	47.0904	1.97757	2.42163
48	evening	490	1	96	44.6121	2.34093	3.3213
48	morning	490	1	98	60.6806	2.9714	3.34143
49	evening	490	1	98	66.1936	2.20323	3.69943
49	morning	490	1	96	60.5263	3.16897	3.0711
50	evening	490	1	97	41.5736	1.97597	2.23823
50	morning	490	1	98	40.7189	1.7744	2.30507
51	evening	490	1	96	31.7914	1.40553	2.2208
51	morning	490	1	96	34.0341	1.8657	2.4375
52	evening	490	1	96	32.4198	1.96047	1.86563
52	morning	490	1	97	30.9585	2.4335	2.66847
