# Supplementary material for: Impaired Postural Control in Healthy Men at Moderate Altitude (1630 M and 2590 M): Data from a Randomized Trial
Source: PLoS One. 2015 Feb 27;10(2):e0116695. doi: 10.1371/journal.pone.0116695 (PMC4344242; doi:10.1371/journal.pone.0116695)
Supplement: S1 Data — (ZIP) [file pone.0116695.s002.zip › Tests on righ leg.xlsx]

## Sheet: Sheet1
subject	time of day	altitude, m	night at altitude	SpO2, %	center of path length	sway, antero-posterior	sway, medial-lateral
1	evening	2590	1	96	25.5176	1.64723	1.67117
1	morning	2590	1	96	27.1946	1.55687	1.7216
2	evening	2590	1	94	38.7851	2.15667	2.528
2	morning	2590	1	95	40.0465	2.48587	2.7524
3	evening	2590	1	93	50.1773	1.9779	2.4999
3	morning	2590	1	93	58.6103	2.68643	2.65483
4	evening	2590	1	88	42.8555	1.90683	2.59773
4	morning	2590	1	91	53.7491	2.6757	2.791
5	evening	2590	1	92	37.0743	2.41617	2.0936
5	morning	2590	1	92	36.2292	2.303	2.20157
6	evening	2590	1	91	40.7603	2.10443	1.97023
6	morning	2590	1	94	35.753	2.00863	1.96337
7	evening	2590	1	91	41.2559	1.95177	2.0355
7	morning	2590	1	94	35.0152	1.9026	1.54423
8	evening	2590	1	91	43.469	2.05523	2.7989
8	morning	2590	1	91	39.7571	2.05043	2.24073
9	evening	2590	1	93	63.0007	2.34833	3.0526
9	morning	2590	1	94	65.4068	2.6865	3.2965
10	evening	2590	1	92	28.9866	2.03213	1.6503
10	morning	2590	1	95	34.0606	1.9156	2.1856
11	evening	2590	1	90	77.1531	2.44767	3.9478
11	morning	2590	1	94	75.2525	2.92217	3.59647
12	evening	2590	1	93	64.9318	2.81197	3.87513
12	morning	2590	1	94	60.0325	2.94517	2.987
13	evening	2590	1	93	33.0424	1.76787	2.33793
13	morning	2590	1	95	32.7933	2.24097	1.5239
14	evening	2590	1	92	51.8471	2.3186	3.26863
14	morning	2590	1	94	46.0268	2.23903	3.68853
15	evening	2590	1	90	48.5663	2.8102	2.86223
15	morning	2590	1	91	47.2969	2.77287	4.3703
17	evening	2590	1	92	73.5644	2.52547	2.99333
17	morning	2590	1	94	71.5475	2.59167	3.06317
18	evening	2590	1	90	42.3774	1.61657	2.4201
18	morning	2590	1	93	49.897	2.0121	3.28373
19	evening	2590	1	94	64.9951	1.93143	3.06067
19	morning	2590	1	95	71.801	2.3968	3.45117
20	evening	2590	1	92	59.1206	2.6059	2.53677
20	morning	2590	1	94	44.6847	2.2289	2.7559
21	evening	2590	1	93	57.1401	2.83897	3.82263
21	morning	2590	1	94	48.2304	2.35683	2.87393
22	evening	2590	1	91	51.9988	2.23353	2.4624
22	morning	2590	1	92	49.3226	2.06573	2.63483
23	evening	2590	1	91	34.4436	2.1336	2.50993
23	morning	2590	1	91	34.018	2.3022	4.29387
24	evening	2590	1	90	59.0564	2.5161	3.02933
24	morning	2590	1	92	58.4254	3.52883	3.4107
25	evening	2590	1	88	62.643	2.4109	2.67757
25	morning	2590	1	88	57.5641	2.2115	2.70643
26	evening	2590	1	90	78.6924	2.6807	3.4022
26	morning	2590	1	92	70.2736	2.86803	3.84377
27	evening	2590	1	91	51.0484	2.69453	2.9428
27	morning	2590	1	92	47.6712	2.07853	3.1537
28	evening	2590	1	96	63.0244	2.76577	2.68657
28	morning	2590	1	94	64.8104	2.7259	3.43487
29	evening	2590	1	94	59.4108	3.36137	4.00607
29	morning	2590	1	94	84.5929	4.29477	5.3882
30	evening	2590	1	95	50.7552	2.1579	2.53447
30	morning	2590	1	96	46.7288	1.97703	2.25327
31	evening	2590	1	90	37.1073	2.1836	2.19067
31	morning	2590	1	93	37.5286	1.9877	2.16703
32	evening	2590	1	94	65.4965	2.8925	2.76297
32	morning	2590	1	95	66.3273	3.03823	3.81313
33	evening	2590	1	94	40.8953	1.7226	2.21603
33	morning	2590	1	93	39.6702	1.92783	2.20893
34	evening	2590	1	91	41.7567	1.9826	2.44177
34	morning	2590	1	93	40.3152	2.61	2.24087
35	evening	2590	1	93	47.2457	1.73507	2.3522
35	morning	2590	1	96	43.5193	1.8526	2.2738
36	evening	2590	1	90	38.4512	1.99567	2.10333
36	morning	2590	1	93	37.9217	2.3026	1.90823
37	evening	2590	1	92	73.7957	3.03847	3.7617
37	morning	2590	1	94	62.5204	2.7272	3.80003
38	evening	2590	1	92	54.1244	2.92233	3.22513
38	morning	2590	1		38.5759	2.521	2.63337
39	evening	2590	1	92	42.3977	1.96853	2.586
39	morning	2590	1	93	46.6464	2.31267	2.51657
40	evening	2590	1	93	80.3014	3.26543	4.8268
40	morning	2590	1	94	55.905	2.89613	3.3786
41	evening	2590	1	90	35.8004	1.9694	1.75675
41	morning	2590	1	91	36.9131	1.71623	2.59857
42	evening	2590	1	94	35.2788	1.93657	2.4587
42	morning	2590	1	94	40.3962	1.94407	2.9547
43	evening	2590	1	94	34.4489	1.75697	2.57993
43	morning	2590	1	94	39.768	2.08973	1.80867
44	evening	2590	1	90	74.9681	2.55047	3.6524
44	morning	2590	1	93	71.8659	2.0084	3.0964
45	evening	2590	1	91	40.0293	1.96573	2.72537
45	morning	2590	1	92	39.2975	1.82477	2.1216
46	evening	2590	1	91	59.7754	2.3404	3.4017
46	morning	2590	1	94	62.5812	3.1565	3.99033
47	evening	2590	1	90	42.479	1.95023	2.09853
47	morning	2590	1	92	39.0749	1.8009	2.3703
48	evening	2590	1	91	46.9778	1.95457	2.55563
48	morning	2590	1	93	58.9618	2.40753	3.90983
49	evening	2590	1	92	48.4213	2.72317	3.3527
49	morning	2590	1	93	45.5857	2.79853	2.87537
50	evening	2590	1	89	46.8591	2.07993	2.5002
50	morning	2590	1	92	44.7299	2.20863	2.95523
51	evening	2590	1	90	31.342	1.52383	1.98727
51	morning	2590	1	92	43.3197	2.13537	3.08893
52	evening	2590	1	89	40.6129	2.4241	2.31003
52	morning	2590	1	91	34.6822	2.31877	2.38417
1	evening	2590	2	95	30.4415	2.76463	2.8837
1	morning	2590	2	95	29.5977	1.8605	2.4202
2	evening	2590	2	95	35.3441	2.8753	2.8897
2	morning	2590	2	94	35.6354	2.16907	2.7182
3	evening	2590	2	93	57.9317	2.36517	2.3737
3	morning	2590	2	94	60.8302	2.51277	2.8223
4	evening	2590	2	91	41.5706	2.9347	3.5438
4	morning	2590	2	91	49.5583	2.43677	2.57437
5	evening	2590	2	93	31.782	2.1013	2.25237
5	morning	2590	2	93	31.8842	1.7976	2.62667
6	evening	2590	2	93	38.9827	2.217	2.1563
6	morning	2590	2	93	35.1543	1.60917	1.87913
7	evening	2590	2	93	37.9352	1.83193	3.0648
7	morning	2590	2	95	40.2254	1.8559	2.8947
8	evening	2590	2	91	38.0246	2.1018	3.01543
8	morning	2590	2		34.3125	1.61947	2.84677
9	evening	2590	2	93	67.6395	2.53347	2.83747
9	morning	2590	2	94	69.2761	2.6973	2.7471
10	evening	2590	2	96	28.0332	1.74833	2.86053
10	morning	2590	2	97	35.8003	1.75057	3.2955
11	evening	2590	2	91	74.4371	2.86713	4.13507
11	morning	2590	2	94	72.5701	2.82353	4.38637
12	evening	2590	2	92	60.2343	2.4965	3.24443
12	morning	2590	2	94	45.8613	2.22747	2.57853
13	evening	2590	2	93	30.3015	1.56783	1.39007
13	morning	2590	2	95	33.5769	2.05317	2.2043
14	evening	2590	2	93	48.0345	2.5207	4.1407
14	morning	2590	2	95	50.0672	2.2737	3.85437
15	evening	2590	2	91	47.325	2.42453	4.29917
15	morning	2590	2	91	43.6949	2.345	3.92263
17	evening	2590	2	93	68.7757	2.24733	2.88223
17	morning	2590	2	93	60.1093	2.23557	2.59047
18	evening	2590	2	92	40.8818	1.93507	2.9479
18	morning	2590	2	95	41.1913	2.10877	3.13643
19	evening	2590	2	93	65.5774	2.6535	3.94447
19	morning	2590	2	94	69.9694	2.26343	3.06527
20	evening	2590	2	93	46.8492	1.9961	2.26153
20	morning	2590	2	94	41.363	1.6379	2.56623
21	evening	2590	2	94	50.3943	2.11717	3.4376
21	morning	2590	2	95	56.12	2.37433	2.9445
22	evening	2590	2		44.2405	1.52117	2.2679
22	morning	2590	2		38.1707	1.65027	2.0782
23	evening	2590	2	91	32.3455	2.50093	3.03047
23	morning	2590	2	91	40.8768	2.91563	3.92897
24	evening	2590	2	91	54.2601	2.94253	3.26647
24	morning	2590	2	91	63.9892	2.55347	3.28427
25	evening	2590	2	93	51.7464	2.10237	2.50813
25	morning	2590	2	91	51.282	2.49993	2.59303
26	evening	2590	2	93	65.3977	2.92533	3.14227
26	morning	2590	2	94	67.6592	2.74397	3.42853
27	evening	2590	2	92	44.3168	2.0835	3.42613
27	morning	2590	2	93	49.2329	1.88233	2.7287
28	evening	2590	2	93	75.7759	3.01573	4.42023
28	morning	2590	2	94	60.9385	2.57053	2.8999
29	evening	2590	2	95	66.1426	3.8689	5.41927
29	morning	2590	2	95	68.7946	3.69873	5.37693
30	evening	2590	2	95	42.4024	1.92883	2.05153
30	morning	2590	2	96	48.3351	2.09427	2.88333
31	evening	2590	2	92	40.1175	2.048	2.3206
31	morning	2590	2	94	35.7582	1.64733	2.12407
32	evening	2590	2	95	61.7456	3.1815	3.7442
32	morning	2590	2	94	66.0774	3.38333	3.5178
33	evening	2590	2		36.8275	2.03373	2.7051
33	morning	2590	2		33.5883	1.56597	1.9964
34	evening	2590	2	92	35.8109	1.48533	2.21353
34	morning	2590	2	94	35.3872	1.87507	1.4874
35	evening	2590	2	95	44.3905	1.85497	1.75227
35	morning	2590	2	95	39.7808	1.81837	1.9935
36	evening	2590	2	91	39.7336	2.3866	2.0246
36	morning	2590	2	94	37.7839	1.88435	1.9545
37	evening	2590	2	92	67.2488	2.99613	3.15567
37	morning	2590	2	94	59.4492	3.10437	4.46977
38	evening	2590	2	92	40.8091	3.18257	2.42287
38	morning	2590	2	93	49.0483	3.18857	3.63703
39	evening	2590	2	93	48.9405	2.6096	3.31923
39	morning	2590	2	93	44.2475	2.0985	2.6543
40	evening	2590	2	94	60.4451	2.8463	4.9579
40	morning	2590	2	93	51.7472	2.26777	3.8146
41	evening	2590	2	93	36.9293	2.2075	2.36187
41	morning	2590	2	93	38.9901	6.00853	1.7393
42	evening	2590	2	93	38.3366	2.16467	3.58493
42	morning	2590	2	94	38.3259	2.6954	3.17737
43	evening	2590	2	94	43.3379	2.65793	3.1311
43	morning	2590	2	94	41.8704	2.3029	2.84963
44	evening	2590	2	91	62.6859	2.6156	2.98433
44	morning	2590	2	92	70.6135	2.2671	3.11277
45	evening	2590	2	91	45.0354	2.21127	2.4538
45	morning	2590	2	92	31.8671	1.6865	2.04253
46	evening	2590	2	93	68.9568	3.2841	2.39247
46	morning	2590	2	94	65.8768	2.99747	3.05653
47	evening	2590	2	93	35.9181	1.71147	1.92737
47	morning	2590	2	91	38.5641	1.64913	2.13723
48	evening	2590	2	91	56.9295	2.341	3.83513
48	morning	2590	2	94	52.6343	2.05533	2.55273
49	evening	2590	2	94	49.7193	2.44487	2.9549
49	morning	2590	2	93	40.1581	2.24297	2.68133
50	evening	2590	2	90	42.895	1.9302	2.29093
50	morning	2590	2	93	45.853	2.15097	2.29577
51	evening	2590	2	91	40.1552	1.8387	2.29313
51	morning	2590	2	92	32.8942	1.48753	1.7331
52	evening	2590	2	92	35.6797	2.1592	2.4686
52	morning	2590	2	93	36.124	2.10323	2.36847
1	evening	1630	1	95	39.2743	2.46603	3.33707
1	morning	1630	1	96	35.1525	2.4709	2.8556
2	evening	1630	1	95	48.8134	2.9363	2.96633
2	morning	1630	1	96	40.2696	3.06513	2.5066
3	evening	1630	1	96	54.8262	3.0081	3.3442
3	morning	1630	1	95	53.5209	2.6176	2.86297
4	evening	1630	1	93	46.9239	2.58773	3.21173
4	morning	1630	1	93	55.8046	2.8436	3.33297
5	evening	1630	1	96	38.3289	2.46803	2.3282
5	morning	1630	1	96	39.1996	2.13867	2.63927
6	evening	1630	1	95	47.226	2.39947	3.37527
6	morning	1630	1	96	52.9663	2.42907	4.05003
7	evening	1630	1	96	48.6407	2.64757	3.35817
7	morning	1630	1		39.1679	1.93497	2.40507
8	evening	1630	1	94	50.4785	2.24187	2.4138
8	morning	1630	1	95	43.1524	2.0678	2.6469
9	evening	1630	1	95	62.2753	2.85957	3.70823
9	morning	1630	1	95	65.0183	2.4514	4.2745
10	evening	1630	1	97	38.974	2.22457	2.70577
10	morning	1630	1	96	34.2631	1.78787	2.50293
11	evening	1630	1	94	85.532	3.6714	5.44873
11	morning	1630	1	96	83.5467	3.88193	5.10297
12	evening	1630	1	95	62.2918	2.96277	3.83013
12	morning	1630	1	96	49.6489	3.49865	3.23205
13	evening	1630	1	95	40.4589	2.0112	2.38683
13	morning	1630	1	96	39.2537	2.1976	2.50453
14	evening	1630	1	96	44.2711	2.4273	2.9863
14	morning	1630	1	96	46.1636	2.4033	3.26683
15	evening	1630	1	95	49.5988	2.50577	3.47587
15	morning	1630	1	94	43.015	2.2732	3.3295
17	evening	1630	1	96	84.9638	2.90843	3.9918
17	morning	1630	1	95	72.2831	2.80853	3.83357
18	evening	1630	1	96	47.1399	2.1961	2.8167
18	morning	1630	1	96	40.0415	2.06107	3.1762
19	evening	1630	1	94	56.1056	2.41703	3.19097
19	morning	1630	1	95	56.4787	3.24303	3.8048
20	evening	1630	1	94	58.1039	1.96227	2.82643
20	morning	1630	1	96	50.3443	2.5559	3.9879
21	evening	1630	1	95	72.6393	2.53297	4.19093
21	morning	1630	1	95	55.2505	2.28887	3.48347
22	evening	1630	1	96	49.8754	1.9486	2.65447
22	morning	1630	1	96	47.5329	1.97063	2.60667
23	evening	1630	1	96	42.4123	2.63823	3.0876
23	morning	1630	1	94	39.2961	2.84867	2.9061
24	evening	1630	1	93	70.1629	2.92033	4.60677
24	morning	1630	1	94	81.88	3.5294	4.7232
25	evening	1630	1	95	48.4996	5.43167	5.49583
25	morning	1630	1	95	54.1138	2.81445	2.679
26	evening	1630	1	95	77.3328	3.4161	4.0764
26	morning	1630	1	96	72.306	3.39423	4.1374
27	evening	1630	1	92	63.581	2.409	4.97343
27	morning	1630	1	94	63.5457	2.64907	4.2086
28	evening	1630	1	96	70.8522	3.15463	3.40003
28	morning	1630	1	95	68.794	2.8781	3.24413
29	evening	1630	1	95	55.0716	3.2408	4.53727
29	morning	1630	1	97	62.4969	3.4098	4.24857
30	evening	1630	1	97	52.7749	2.47157	2.9546
30	morning	1630	1	97	53.298	2.37	3.15777
31	evening	1630	1	96	41.7821	2.3684	2.63433
31	morning	1630	1	95	39.9589	2.34517	2.45653
32	evening	1630	1	96	64.5754	3.1257	3.3645
32	morning	1630	1	97	54.2024	2.16267	4.44897
33	evening	1630	1	97	60.1072	2.62167	3.81493
33	morning	1630	1	97	46.9501	2.4198	3.03347
34	evening	1630	1	95	48.053	2.58267	2.95303
34	morning	1630	1	96	48.3916	2.57853	3.67053
35	evening	1630	1	96	74.7175	3.64467	4.33747
35	morning	1630	1	97	53.43	2.85527	3.23507
36	evening	1630	1	95	35.0225	2.15635	2.7894
36	morning	1630	1	96	40.6223	2.11853	3.0287
37	evening	1630	1	95	86.0836	3.41	3.95393
37	morning	1630	1	96	61.7988	2.73957	4.2965
38	evening	1630	1	94	50.7869	3.30383	3.88933
38	morning	1630	1	95	55.5557	4.02587	4.98023
39	evening	1630	1	94	54.9496	2.61507	4.94847
39	morning	1630	1	94	52.1897	2.61873	3.80093
40	evening	1630	1	95	58.8767	2.76327	4.348
40	morning	1630	1	96	54.4281	2.86365	4.9781
41	evening	1630	1	95	39.457	1.70317	2.16097
41	morning	1630	1	95	31.6163	2.12053	2.6262
42	evening	1630	1	97	51.4609	2.43473	3.4343
42	morning	1630	1	96	39.3773	2.548	3.20063
43	evening	1630	1	96	47.0613	2.33277	2.96427
43	morning	1630	1	97	41.1421	2.84073	3.08363
44	evening	1630	1	93	84.6383	2.8075	3.29013
44	morning	1630	1	97	89.8011	2.80473	3.877
45	evening	1630	1	95	54.4866	2.6451	3.45773
45	morning	1630	1	94	43.4727	2.6287	3.6665
46	evening	1630	1	96	63.6873	3.1432	3.07017
46	morning	1630	1	97	63.8859	2.99623	3.13873
47	evening	1630	1	92	51.7311	2.2534	2.0648
47	morning	1630	1	95	44.0825	2.3354	2.54473
48	evening	1630	1	95	76.4208	2.8056	3.67743
48	morning	1630	1	94	70.422	3.17937	3.8675
49	evening	1630	1	95	44.3146	2.7981	2.99807
49	morning	1630	1	95	42.7206	2.6882	3.01373
50	evening	1630	1	97	51.8846	2.37137	2.9502
50	morning	1630	1	97	44.7064	2.0199	2.71777
51	evening	1630	1	93	46.482	2.0604	2.08947
51	morning	1630	1	94	42.0072	2.00423	2.3506
52	evening	1630	1	94	35.2157	2.2924	2.93773
52	morning	1630	1	94	32.877	2.25633	2.87917
1	evening	1630	2	96	31.4535	2.11303	2.65447
1	morning	1630	2	95	37.7739	2.5233	2.7591
2	evening	1630	2	97	40.1059	2.18413	3.15997
2	morning	1630	2	97	36.12	2.35433	3.371
3	evening	1630	2	96	50.1104	2.50273	2.8222
3	morning	1630	2	95	54.8447	2.4704	2.923
4	evening	1630	2	94	49.3167	2.14083	3.3267
4	morning	1630	2	94	50.5518	2.4346	4.01817
5	evening	1630	2	96	38.5262	2.22343	2.1647
5	morning	1630	2	96	36.4053	2.50855	3.028
6	evening	1630	2	96	39.0978	2.0638	3.05295
6	morning	1630	2	96	44.8392	2.1701	3.1341
7	evening	1630	2	96	42.516	2.188	2.98943
7	morning	1630	2	97	47.1595	2.37367	3.5226
8	evening	1630	2	94	43.6422	2.15863	2.77093
8	morning	1630	2	96	37.7288	2.10133	2.61153
9	evening	1630	2	95	73.6557	3.02843	4.20517
9	morning	1630	2	95	84.4092	3.19257	3.79417
10	evening	1630	2	96	40.4666	2.34013	2.90033
10	morning	1630	2	97	36.7882	2.08783	2.52277
11	evening	1630	2	96	91.11	4.24973	5.60857
11	morning	1630	2	97	83.6148	4.12853	5.56027
12	evening	1630	2	96	70.5032	2.92827	4.36717
12	morning	1630	2	96	45.3255	2.4041	2.8907
13	evening	1630	2	94	38.5451	2.41003	2.55873
13	morning	1630	2	96	39.5382	2.14043	2.8976
14	evening	1630	2	96	49.2435	2.675	3.67673
14	morning	1630	2	96	49.0711	2.4584	4.60117
15	evening	1630	2	94	44.7941	2.37707	3.35987
15	morning	1630	2	94	44.1264	2.79317	3.64877
17	evening	1630	2	95	84.7482	2.98687	3.60293
17	morning	1630	2	96	69.147	3.08173	3.00663
18	evening	1630	2	96	42.1525	1.96197	2.74063
18	morning	1630	2	96	41.2004	2.53337	3.21427
19	evening	1630	2	94	60.7849	2.51357	2.7838
19	morning	1630	2	94	65.3423	2.60827	3.10243
20	evening	1630	2	95	48.1596	2.32253	4.483
20	morning	1630	2	96	48.9015	2.5777	4.83803
21	evening	1630	2	96	52.2542	2.31937	3.57603
21	morning	1630	2	96	49.2565	2.3252	3.17023
22	evening	1630	2	94	51.935	2.23637	2.71443
22	morning	1630	2	95	49.4303	2.295	3.31283
23	evening	1630	2	96	42.5302	2.44927	3.39553
23	morning	1630	2	96	40.0934	2.51787	3.5178
24	evening	1630	2	92	66.925	2.8625	4.5453
24	morning	1630	2	94	60.2383	3.01113	3.3021
25	evening	1630	2	94	50.4618	2.09943	2.995
25	morning	1630	2	92	55.4523	2.41573	3.04167
26	evening	1630	2	96	73.8313	3.49863	3.79127
26	morning	1630	2	96	71.9899	3.58257	4.5732
27	evening	1630	2	95	52.4273	2.08613	3.40217
27	morning	1630	2	92	65.9319	2.81617	4.0203
28	evening	1630	2	95	81.0335	3.1643	3.70617
28	morning	1630	2	95	70.477	2.64497	3.33563
29	evening	1630	2	97	64.5083	3.23053	3.51567
29	morning	1630	2	97	73.7341	3.3911	4.3592
30	evening	1630	2	97	51.5375	2.15933	2.7762
30	morning	1630	2	97	41.004	2.01117	2.21677
31	evening	1630	2	95	45.9464	2.45157	3.61877
31	morning	1630	2		39.8056	2.15087	3.0703
32	evening	1630	2	97	53.1104	2.4083	3.5624
32	morning	1630	2	96	51.2287	2.35827	3.3415
33	evening	1630	2	98	41.3363	1.89403	2.72193
33	morning	1630	2	97	50.3557	2.24677	3.75023
34	evening	1630	2	96	49.543	2.27103	3.25927
34	morning	1630	2	96	47.1795	2.25517	2.94897
35	evening	1630	2	96	62.866	3.2125	3.6644
35	morning	1630	2	96	55.5193	2.84283	2.76123
36	evening	1630	2	94	41.3067	2.14643	2.59617
36	morning	1630	2	95	37.6466	2.14017	2.37433
37	evening	1630	2	95	72.1131	3.52833	3.47
37	morning	1630	2	96	62.6522	3.13493	4.17787
38	evening	1630	2	95	52.1301	3.5208	5.31203
38	morning	1630	2	95	57.3181	3.99847	6.47607
39	evening	1630	2	94	52.0526	2.4492	3.01493
39	morning	1630	2	95	49.5418	2.6537	3.05373
40	evening	1630	2	95	63.9536	2.91787	5.1811
40	morning	1630	2	96	60.4982	3.02167	4.69317
41	evening	1630	2	95	30.1793	1.63983	2.4445
41	morning	1630	2	95	32.5097	1.6011	2.83493
42	evening	1630	2	96	39.9658	2.20287	3.5011
42	morning	1630	2	96	34.2711	2.142	2.62583
43	evening	1630	2	95	48.2197	2.68813	3.3385
43	morning	1630	2	96	41.774	2.5787	2.4303
44	evening	1630	2	94	94.3278	2.96963	3.97997
44	morning	1630	2	97	98.4871	3.22883	4.45867
45	evening	1630	2	94	43.7334	2.7044	3.19867
45	morning	1630	2	96	44.8427	2.49467	2.9914
46	evening	1630	2	95	58.0604	2.94373	3.0985
46	morning	1630	2	95	57.1652	2.73173	4.7515
47	evening	1630	2	96	47.9291	2.5841	3.2865
47	morning	1630	2	96	42.9652	2.04097	2.5973
48	evening	1630	2	93	87.7693	3.59907	4.759
48	morning	1630	2	94	72.7659	3.4107	4.3269
49	evening	1630	2	95	40.6096	2.24127	3.0443
49	morning	1630	2	96	46.7652	3.05127	3.30397
50	evening	1630	2	96	48.8774	1.8814	3.50013
50	morning	1630	2	97	41.696	1.99753	2.7022
51	evening	1630	2	93	43.8533	1.7345	2.58263
51	morning	1630	2	94	47.2166	2.13657	2.3241
52	evening	1630	2	93	31.2825	2.0789	2.80723
52	morning	1630	2	94	36.5518	2.16667	2.70333
1	evening	490	1	98	31.9854	1.6668	2.20717
1	morning	490	1	97	27.0122	1.75963	2.2913
2	evening	490	1	96	51.5341	2.92707	3.29813
2	morning	490	1	97	48.7542	2.6693	3.08637
3	evening	490	1	97	55.5336	2.22983	2.5308
3	morning	490	1	98	58.8774	2.473	2.97933
4	evening	490	1	97	35.9319	2.31667	2.6081
4	morning	490	1	97	47.5435	2.4989	2.72713
5	evening	490	1	98	36.8492	2.16893	2.47237
5	morning	490	1	97	38.531	2.1922	2.46207
6	evening	490	1	97	35.5695	1.79787	2.5995
6	morning	490	1	98	38.8273	1.9104	2.18613
7	evening	490	1	96	42.0934	2.02373	2.38917
7	morning	490	1	97	43.114	2.0779	2.00297
8	evening	490	1	99	36.5124	2.2834	3.39677
8	morning	490	1	98	37.1091	1.6447	2.68123
9	evening	490	1	95	52.9182	1.90043	2.80697
9	morning	490	1	97	45.2301	2.55987	2.2529
10	evening	490	1	96	24.2986	1.62037	1.27233
10	morning	490	1	98	26.5146	1.61703	1.91717
11	evening	490	1	98	65.4303	3.52217	3.66423
11	morning	490	1	98	59.8365	2.84263	3.84493
12	evening	490	1	98	40.4349	2.0102	2.08057
12	morning	490	1	97	38.2257	2.15947	2.2821
13	evening	490	1	96	33.9602	1.86577	1.69307
13	morning	490	1		30.9785	1.8027	2.0214
14	evening	490	1	97	35.2154	1.97353	2.89533
14	morning	490	1	98	42.0984	1.95587	2.73237
15	evening	490	1	95	40.2127	2.91093	4.0518
15	morning	490	1	94	42.788	2.52417	4.39907
17	evening	490	1	97	62.647	2.37677	3.31623
17	morning	490	1	97	53.2016	2.60357	3.681
18	evening	490	1	97	37.2611	1.55813	2.0159
18	morning	490	1	98	39.0434	1.85513	2.77633
19	evening	490	1	97	56.3843	2.22333	3.31747
19	morning	490	1	96	45.3443	2.29267	2.86457
20	evening	490	1	97	44.3756	2.172	3.34717
20	morning	490	1	98	44.369	2.21113	3.69613
21	evening	490	1	97	66.3639	3.14563	3.3598
21	morning	490	1	97	64.8226	3.18273	3.9038
22	evening	490	1	95	49.6389	1.92283	2.3318
22	morning	490	1	97	39.2743	1.81137	2.24977
23	evening	490	1	97	38.2446	2.46257	2.85547
23	morning	490	1	97	31.6939	1.8943	2.6683
24	evening	490	1	96	61.7598	3.2257	3.10457
24	morning	490	1	97	52.167	2.70137	2.58957
25	evening	490	1	94	35.6655	1.8533	1.91537
25	morning	490	1	94	48.5305	2.2868	2.1306
26	evening	490	1	96	82.4931	3.43107	3.27337
26	morning	490	1	96	71.8052	2.66787	2.931
27	evening	490	1	96	49.4781	1.95013	2.98463
27	morning	490	1	96	52.8246	3.33317	3.7174
28	evening	490	1	97	58.6142	2.2579	2.5922
28	morning	490	1	97	56.5596	2.30083	2.8792
29	evening	490	1	98	60.4424	3.2868	5.1203
29	morning	490	1	98	51.972	2.43297	3.18957
30	evening	490	1	97	47.4714	2.4912	1.9405
30	morning	490	1	98	58.1556	2.30983	2.7337
31	evening	490	1	96	37.6893	2.3523	2.39517
31	morning	490	1	97	35.5752	1.93887	2.08173
32	evening	490	1	99	52.0597	2.44853	2.51763
32	morning	490	1	99	49.6587	2.34457	3.20733
33	evening	490	1	97	35.4712	2.3795	1.92513
33	morning	490	1		34.6214	2.29387	3.1509
34	evening	490	1	97	39.2461	1.96397	2.65807
34	morning	490	1	97	50.0174	2.38557	3.18563
35	evening	490	1	98	47.16	1.9993	2.47223
35	morning	490	1	98	62.1704	2.54047	3.83377
36	evening	490	1	96	27.8796	1.4206	2.5362
36	morning	490	1	97	25.1971	2.35503	1.97577
37	evening	490	1	97	83.7158	3.4445	4.19627
37	morning	490	1	98	64.679	2.4326	4.22103
38	evening	490	1	96	41.122	2.6108	3.46667
38	morning	490	1	97	43.4974	2.03023	3.08573
39	evening	490	1	97	44.0375	2.35737	2.16423
39	morning	490	1	97	45.5415	1.90783	2.6962
40	evening	490	1	97	47.0393	2.36753	2.70903
40	morning	490	1	97	41.7316	2.57587	3.12757
41	evening	490	1	95	38.2706	2.1438	2.3952
41	morning	490	1	97	37.4308	1.8349	1.7962
42	evening	490	1	97	36.9614	1.8421	2.19177
42	morning	490	1	96	36.7682	2.74923	2.2441
43	evening	490	1	97	33.2411	2.18493	2.23763
43	morning	490	1	96	39.8304	2.1255	2.50757
44	evening	490	1	98	59.7621	1.8189	2.2378
44	morning	490	1	99	85.7713	2.2525	2.74153
45	evening	490	1	97	38.286	1.96043	2.1424
45	morning	490	1	97	54.0303	2.7793	2.47487
46	evening	490	1	98	110.84	4.61823	6.70313
46	morning	490	1	98	71.9193	3.61653	3.5536
47	evening	490	1	95	37.5868	1.9835	1.95747
47	morning	490	1	96	38.2378	2.20397	1.7817
48	evening	490	1	96	48.0186	2.38687	2.56323
48	morning	490	1	98	65.0304	2.86567	4.02953
49	evening	490	1	98	51.124	2.1484	2.55577
49	morning	490	1	96	52.4355	2.6426	2.703
50	evening	490	1	97	47.7399	2.17287	1.851
50	morning	490	1	98	48.2798	2.31177	2.8995
51	evening	490	1	96	37.3292	1.82113	2.24283
51	morning	490	1	96	41.2806	1.5908	1.73257
52	evening	490	1	96	33.8785	2.63027	2.32793
52	morning	490	1	97	39.9032	2.70517	2.87063
