# Supplementary material for: Impaired Postural Control in Healthy Men at Moderate Altitude (1630 M and 2590 M): Data from a Randomized Trial
Source: PLoS One. 2015 Feb 27;10(2):e0116695. doi: 10.1371/journal.pone.0116695 (PMC4344242; doi:10.1371/journal.pone.0116695)
Supplement: S1 Data — (ZIP) [file pone.0116695.s002.zip › Explanations.txt]

Content of files:
Tests on both legs.xlsx: results from balance board tests with subjects standing on both legs.
Tests on left leg.xlsx: results from balance board tests with subjects standing on the left leg.
Tests on right leg.xlsx: results from balance board tests with subjects standing on the right leg.
