# Supplementary material for: Impaired Postural Control in Healthy Men at Moderate Altitude (1630 M and 2590 M): Data from a Randomized Trial
Source: PLoS One. 2015 Feb 27;10(2):e0116695. doi: 10.1371/journal.pone.0116695 (PMC4344242; doi:10.1371/journal.pone.0116695)
Supplement: S1 Data — (ZIP) [file pone.0116695.s002.zip › Tests on both legs.xlsx]

## Sheet: Sheet1
subject no.	age, y	time of day	test number at corresponding altitude	altitude exposure sequence	group	eyes status	eyes number	altitude, m	night at altitude	consecutive number of test	SpO2, %	center of path length	sway, antero-posterior	sway, medial-lateral
1	29	evening	1	wjz	2	closed	2	2590	1	3	96	42.7475	2.92333	0.995767
1	29	morning	2	wjz	2	closed	2	2590	1	3	96	43.6774	2.3828	1.27287
1	29	evening	1	wjz	2	open	1	2590	1	3	96	36.3464	2.34027	0.902333
1	29	morning	2	wjz	2	open	1	2590	1	3	96	35.6961	1.65967	0.720367
1	29	evening	1	wjz	2	closed	2	2590	2	4	95	41.9973	1.97817	0.977833
1	29	morning	2	wjz	2	closed	2	2590	2	4	95	39.1554	2.24743	1.4084
1	29	evening	1	wjz	2	open	1	2590	2	4	95	37.9533	1.3912	2.34633
1	29	morning	2	wjz	2	open	1	2590	2	4	95	35.2801	1.60433	0.925167
1	29	evening	1	wjz	2	closed	2	1630	1	1	95	42.1935	2.16467	0.9665
1	29	morning	2	wjz	2	closed	2	1630	1	1	96	40.0346	2.29803	0.961567
1	29	evening	1	wjz	2	open	1	1630	1	1	95	43.4575	1.68607	1.16957
1	29	morning	2	wjz	2	open	1	1630	1	1	96	35.9401	2.48123	0.979667
1	29	evening	1	wjz	2	closed	2	1630	2	2	96	40.645	2.73627	1.13893
1	29	morning	2	wjz	2	closed	2	1630	2	2	95	43.0853	2.57647	1.0511
1	29	evening	1	wjz	2	open	1	1630	2	2	96	39.5944	2.15413	1.38247
1	29	morning	2	wjz	2	open	1	1630	2	2	95	39.375	2.8206	1.3783
1	29	evening	1	wjz	2	closed	2	490	1	5	98	44.5108	2.99197	1.31083
1	29	morning	2	wjz	2	closed	2	490	1	5	97	50.756	3.6971	1.426
1	29	evening	1	wjz	2	open	1	490	1	5	98	40.5983	1.86343	1.17237
1	29	morning	2	wjz	2	open	1	490	1	5	97	39.3763	2.02963	1.17227
2	20	evening	1	zjw	3	closed	2	2590	1	2	94	57.0265	2.80467	3.06913
2	20	morning	2	zjw	3	closed	2	2590	1	2	95	58.6468	4.26677	2.8529
2	20	evening	1	zjw	3	open	1	2590	1	2	94	44.9948	2.3723	2.36317
2	20	morning	2	zjw	3	open	1	2590	1	2	95	44.2872	2.4138	1.80863
2	20	evening	1	zjw	3	closed	2	2590	2	3	95	61.4486	3.96377	3.03643
2	20	morning	2	zjw	3	closed	2	2590	2	3	94	55.2945	4.1059	2.58473
2	20	evening	1	zjw	3	open	1	2590	2	3	95	48.7475	3.24463	2.74023
2	20	morning	2	zjw	3	open	1	2590	2	3	94	51.3981	4.96937	3.74157
2	20	evening	1	zjw	3	closed	2	1630	1	4	95	50.6053	2.72603	2.05303
2	20	morning	2	zjw	3	closed	2	1630	1	4	96	51.4596	3.01503	2.14553
2	20	evening	1	zjw	3	open	1	1630	1	4	95	44.5415	2.51137	1.73983
2	20	morning	2	zjw	3	open	1	1630	1	4	96	49.0069	2.3064	1.9611
2	20	evening	1	zjw	3	closed	2	1630	2	5	97	55.1872	2.78583	2.63133
2	20	morning	2	zjw	3	closed	2	1630	2	5	97	50.7043	2.46927	1.7664
2	20	evening	1	zjw	3	open	1	1630	2	5	97	45.4208	2.1784	1.62647
2	20	morning	2	zjw	3	open	1	1630	2	5	97	47.7728	2.7349	2.06167
2	20	evening	1	zjw	3	closed	2	490	1	1	96	56.9258	2.78737	2.07473
2	20	morning	2	zjw	3	closed	2	490	1	1	97	56.0361	2.6008	3.19677
2	20	evening	1	zjw	3	open	1	490	1	1	96	47.1833	2.41363	1.7889
2	20	morning	2	zjw	3	open	1	490	1	1	97	45.0901	3.01573	1.51723
3	29	evening	1	wjz	2	closed	2	2590	1	3	93	83.835	3.1638	3.01163
3	29	morning	2	wjz	2	closed	2	2590	1	3	93	80.7908	2.37177	2.69883
3	29	evening	1	wjz	2	open	1	2590	1	3	93	54.6588	1.80357	1.6116
3	29	morning	2	wjz	2	open	1	2590	1	3	93	55.7208	1.81237	1.51807
3	29	evening	1	wjz	2	closed	2	2590	2	4	93	83.0233	2.64717	2.73537
3	29	morning	2	wjz	2	closed	2	2590	2	4	94	91.5397	2.61517	2.5751
3	29	evening	1	wjz	2	open	1	2590	2	4	93	55.0546	1.78103	1.62023
3	29	morning	2	wjz	2	open	1	2590	2	4	94	61.0914	2.11207	1.3508
3	29	evening	1	wjz	2	closed	2	1630	1	1	96	54.9969	2.7307	1.89207
3	29	morning	2	wjz	2	closed	2	1630	1	1	95	62.3768	2.54967	2.76943
3	29	evening	1	wjz	2	open	1	1630	1	1	96	45.4958	2.44213	1.58847
3	29	morning	2	wjz	2	open	1	1630	1	1	95	45.5526	2.16043	1.40293
3	29	evening	1	wjz	2	closed	2	1630	2	2	96	65.6005	2.4203	2.08677
3	29	morning	2	wjz	2	closed	2	1630	2	2	95	69.4384	2.7161	2.4293
3	29	evening	1	wjz	2	open	1	1630	2	2	96	49.6002	1.83743	1.58203
3	29	morning	2	wjz	2	open	1	1630	2	2	95	53.5077	2.21103	1.39057
3	29	evening	1	wjz	2	closed	2	490	1	5	97	71.6028	2.47537	2.30983
3	29	morning	2	wjz	2	closed	2	490	1	5	98	82.2507	2.58223	2.4923
3	29	evening	1	wjz	2	open	1	490	1	5	97	46.9376	1.3594	1.41157
3	29	morning	2	wjz	2	open	1	490	1	5	98	51.9283	1.49477	1.27803
4	25	evening	1	jwz	1	closed	2	2590	1	1	88	64.6497	2.64293	1.82773
4	25	morning	2	jwz	1	closed	2	2590	1	1	91	64.6993	3.1808	2.0816
4	25	evening	1	jwz	1	open	1	2590	1	1	88	53.445	2.46723	1.41803
4	25	morning	2	jwz	1	open	1	2590	1	1	91	55.5083	1.79407	1.42307
4	25	evening	1	jwz	1	closed	2	2590	2	2	91	67.4228	2.85437	1.8608
4	25	morning	2	jwz	1	closed	2	2590	2	2	91	64.0615	3.33817	1.9572
4	25	evening	1	jwz	1	open	1	2590	2	2	91	53.5723	1.81537	1.2865
4	25	morning	2	jwz	1	open	1	2590	2	2	91	57.7951	2.39133	1.8609
4	25	evening	1	jwz	1	closed	2	1630	1	3	93	77.3442	3.46257	1.9875
4	25	morning	2	jwz	1	closed	2	1630	1	3	93	64.4272	2.42107	1.89753
4	25	evening	1	jwz	1	open	1	1630	1	3	93	52.8647	2.49087	1.77447
4	25	morning	2	jwz	1	open	1	1630	1	3	93	55.9373	2.69427	1.77243
4	25	evening	1	jwz	1	closed	2	1630	2	4	94	66.2794	3.2748	1.73783
4	25	morning	2	jwz	1	closed	2	1630	2	4	94	67.157	2.56957	1.73687
4	25	evening	1	jwz	1	open	1	1630	2	4	94	56.7107	2.25037	1.6137
4	25	morning	2	jwz	1	open	1	1630	2	4	94	56.2327	1.85123	1.7977
4	25	evening	1	jwz	1	closed	2	490	1	5	97	54.9949	2.49043	1.57173
4	25	morning	2	jwz	1	closed	2	490	1	5	97	63.5323	3.1776	1.92293
4	25	evening	1	jwz	1	open	1	490	1	5	97	47.5349	2.17423	1.6501
4	25	morning	2	jwz	1	open	1	490	1	5	97	51.5715	2.3676	1.6115
5	26	evening	1	zwj	4	closed	2	2590	1	4	92	54.3432	2.0174	1.45107
5	26	morning	2	zwj	4	closed	2	2590	1	4	92	58.9322	2.14513	1.66107
5	26	evening	1	zwj	4	open	1	2590	1	4	92	52.0455	1.52313	1.26027
5	26	morning	2	zwj	4	open	1	2590	1	4	92	48.2845	1.838	1.16043
5	26	evening	1	zwj	4	closed	2	2590	2	5	93	61.2995	2.36007	1.80143
5	26	morning	2	zwj	4	closed	2	2590	2	5	93	63.883	2.5058	1.87263
5	26	evening	1	zwj	4	open	1	2590	2	5	93	50.3589	1.56653	1.5297
5	26	morning	2	zwj	4	open	1	2590	2	5	93	51.7114	2.31013	1.46353
5	26	evening	1	zwj	4	closed	2	1630	1	2	96	55.8278	2.5857	1.58067
5	26	morning	2	zwj	4	closed	2	1630	1	2	96	73.8736	4.12583	2.55397
5	26	evening	1	zwj	4	open	1	1630	1	2	96	48.8947	1.6562	1.1905
5	26	morning	2	zwj	4	open	1	1630	1	2	96	50.1666	1.69023	1.46083
5	26	evening	1	zwj	4	closed	2	1630	2	3	96	57.3871	2.01427	2.13927
5	26	morning	2	zwj	4	closed	2	1630	2	3	96	54.5679	2.1463	1.5456
5	26	evening	1	zwj	4	open	1	1630	2	3	96	52.351	1.8066	1.2436
5	26	morning	2	zwj	4	open	1	1630	2	3	96	47.1296	2.40397	1.99957
5	26	evening	1	zwj	4	closed	2	490	1	1	98	58.1385	4.11073	2.08903
5	26	morning	2	zwj	4	closed	2	490	1	1	97	57.4277	2.4653	1.77645
5	26	evening	1	zwj	4	open	1	490	1	1	98	48.4745	1.83567	1.3974
5	26	morning	2	zwj	4	open	1	490	1	1	97	52.2482	2.7232	1.54423
6	29	evening	1	zjw	3	closed	2	2590	1	2	91	70.1179	3.09967	3.29067
6	29	morning	2	zjw	3	closed	2	2590	1	2	94	63.8482	3.2584	2.70723
6	29	evening	1	zjw	3	open	1	2590	1	2	91	48.4943	1.39873	1.82813
6	29	morning	2	zjw	3	open	1	2590	1	2	94	47.8483	2.97867	1.64527
6	29	evening	1	zjw	3	closed	2	2590	2	3	93	66.5281	3.48827	2.66787
6	29	morning	2	zjw	3	closed	2	2590	2	3	93	71.2026	4.3285	2.91553
6	29	evening	1	zjw	3	open	1	2590	2	3	93	45.4412	2.44133	1.80113
6	29	morning	2	zjw	3	open	1	2590	2	3	93	47.4064	1.87493	1.88133
6	29	evening	1	zjw	3	closed	2	1630	1	4	95	65.3102	2.1057	2.5394
6	29	morning	2	zjw	3	closed	2	1630	1	4	96	76.4333	2.89513	3.6818
6	29	evening	1	zjw	3	open	1	1630	1	4	95	57.1387	2.173	2.03867
6	29	morning	2	zjw	3	open	1	1630	1	4	96	54.109	2.477	1.8179
6	29	evening	1	zjw	3	closed	2	1630	2	5	96	65.9658	2.71893	2.57613
6	29	morning	2	zjw	3	closed	2	1630	2	5	96	71.2812	3.076	2.124
6	29	evening	1	zjw	3	open	1	1630	2	5	96	52.4367	1.76777	1.74627
6	29	morning	2	zjw	3	open	1	1630	2	5	96	59.7091	2.2416	1.78387
6	29	evening	1	zjw	3	closed	2	490	1	1	97	61.8333	2.9629	2.32247
6	29	morning	2	zjw	3	closed	2	490	1	1	98	61.3158	2.49403	2.28923
6	29	evening	1	zjw	3	open	1	490	1	1	97	49.7745	2.4161	2.00257
6	29	morning	2	zjw	3	open	1	490	1	1	98	48.3704	2.32237	1.56243
7	20	evening	1	wjz	2	closed	2	2590	1	3	91	68.0664	2.041	2.29453
7	20	morning	2	wjz	2	closed	2	2590	1	3	94	75.6222	4.2767	2.8037
7	20	evening	1	wjz	2	open	1	2590	1	3	91	63.2612	2.0947	1.9455
7	20	morning	2	wjz	2	open	1	2590	1	3	94	61.4991	2.34437	1.7458
7	20	evening	1	wjz	2	closed	2	2590	2	4	93	87.6386	2.94363	2.38147
7	20	morning	2	wjz	2	closed	2	2590	2	4	95	73.3528	2.69193	2.6669
7	20	evening	1	wjz	2	open	1	2590	2	4	93	74.9327	2.93527	1.85007
7	20	morning	2	wjz	2	open	1	2590	2	4	95	64.4251	2.17117	1.88263
7	20	evening	1	wjz	2	closed	2	1630	1	1	96	80.289	3.3902	2.20177
7	20	morning	2	wjz	2	closed	2	1630	1	1	96	72.8874	2.9287	2.3667
7	20	evening	1	wjz	2	open	1	1630	1	1	96	58.7829	2.07933	1.4276
7	20	morning	2	wjz	2	open	1	1630	1	1	96	62.5211	3.43447	1.96053
7	20	evening	1	wjz	2	closed	2	1630	2	2	96	75.5071	2.06467	2.3164
7	20	morning	2	wjz	2	closed	2	1630	2	2	97	75.8409	2.93187	2.6597
7	20	evening	1	wjz	2	open	1	1630	2	2	96	63.3662	1.86157	1.4645
7	20	morning	2	wjz	2	open	1	1630	2	2	97	65.7838	3.29013	2.14503
7	20	evening	1	wjz	2	closed	2	490	1	5	96	70.8015	3.2202	3.23457
7	20	morning	2	wjz	2	closed	2	490	1	5	97	80.121	3.62293	3.28417
7	20	evening	1	wjz	2	open	1	490	1	5	96	63.4077	1.89143	1.9437
7	20	morning	2	wjz	2	open	1	490	1	5	97	61.834	1.60897	2.5261
8	22	evening	1	jwz	1	closed	2	2590	1	1	91	54.2988	1.89977	1.47337
8	22	morning	2	jwz	1	closed	2	2590	1	1	91	58.5345	2.2416	1.6273
8	22	evening	1	jwz	1	open	1	2590	1	1	91	50.0361	1.498	0.962567
8	22	morning	2	jwz	1	open	1	2590	1	1	91	56.8933	1.59827	1.29467
8	22	evening	1	jwz	1	closed	2	2590	2	2	91	56.9657	1.66947	1.8107
8	22	morning	2	jwz	1	closed	2	2590	2	2	94	58.172	1.83627	1.5153
8	22	evening	1	jwz	1	open	1	2590	2	2	91	51.0459	1.68037	1.21153
8	22	morning	2	jwz	1	open	1	2590	2	2	94	49.6377	1.36297	1.47373
8	22	evening	1	jwz	1	closed	2	1630	1	3	94	67.524	2.08903	2.05627
8	22	morning	2	jwz	1	closed	2	1630	1	3	95	62.7202	2.21013	2.35837
8	22	evening	1	jwz	1	open	1	1630	1	3	94	56.2536	1.47737	1.3126
8	22	morning	2	jwz	1	open	1	1630	1	3	95	53.0487	2.5983	1.7714
8	22	evening	1	jwz	1	closed	2	1630	2	4	94	65.3965	2.03873	2.00813
8	22	morning	2	jwz	1	closed	2	1630	2	4	96	66.8332	3.54453	3.28777
8	22	evening	1	jwz	1	open	1	1630	2	4	94	60.536	1.75837	1.756
8	22	morning	2	jwz	1	open	1	1630	2	4	96	48.3511	1.95627	1.49487
8	22	evening	1	jwz	1	closed	2	490	1	5	99	56.4381	2.0994	1.97077
8	22	morning	2	jwz	1	closed	2	490	1	5	98	61.2062	2.85467	2.3847
8	22	evening	1	jwz	1	open	1	490	1	5	99	43.7109	1.52233	1.61343
8	22	morning	2	jwz	1	open	1	490	1	5	98	47.2723	2.20923	1.96373
9	23	evening	1	zwj	4	closed	2	2590	1	4	93	56.0743	1.92573	1.6724
9	23	morning	2	zwj	4	closed	2	2590	1	4	94	58.6832	2.01833	1.75303
9	23	evening	1	zwj	4	open	1	2590	1	4	93	45.5485	1.92603	1.6069
9	23	morning	2	zwj	4	open	1	2590	1	4	94	47.211	1.82603	1.22507
9	23	evening	1	zwj	4	closed	2	2590	2	5	93	60.5293	2.2726	1.37157
9	23	morning	2	zwj	4	closed	2	2590	2	5	94	66.0908	2.58373	2.04097
9	23	evening	1	zwj	4	open	1	2590	2	5	93	50.9222	1.8254	1.8259
9	23	morning	2	zwj	4	open	1	2590	2	5	94	49.566	1.87047	1.45287
9	23	evening	1	zwj	4	closed	2	1630	1	2	95	63.8756	2.976	1.94823
9	23	morning	2	zwj	4	closed	2	1630	1	2	95	64.602	2.8927	1.7808
9	23	evening	1	zwj	4	open	1	1630	1	2	95	52.8617	2.26727	1.29353
9	23	morning	2	zwj	4	open	1	1630	1	2	95	49.0327	1.5605	1.40913
9	23	evening	1	zwj	4	closed	2	1630	2	3	95	55.277	1.81773	1.45627
9	23	morning	2	zwj	4	closed	2	1630	2	3	95	56.5069	2.87943	1.8962
9	23	evening	1	zwj	4	open	1	1630	2	3	95	51.0794	2.12213	1.1437
9	23	morning	2	zwj	4	open	1	1630	2	3	95	51.2208	2.14533	1.49667
9	23	evening	1	zwj	4	closed	2	490	1	1	95	65.7398	2.78087	1.52333
9	23	morning	2	zwj	4	closed	2	490	1	1	97	69.0245	2.4541	1.99767
9	23	evening	1	zwj	4	open	1	490	1	1	95	54.5875	1.6615	1.4794
9	23	morning	2	zwj	4	open	1	490	1	1	97	50.8659	1.6258	1.27243
10	26	evening	1	zjw	3	closed	2	2590	1	2	92	52.7588	4.49167	1.62797
10	26	morning	2	zjw	3	closed	2	2590	1	2	95	55.3548	2.9048	2.26827
10	26	evening	1	zjw	3	open	1	2590	1	2	92	42.8033	2.33173	1.20747
10	26	morning	2	zjw	3	open	1	2590	1	2	95	40.381	3.42737	1.3863
10	26	evening	1	zjw	3	closed	2	2590	2	3	96	46.3122	3.25747	1.36337
10	26	morning	2	zjw	3	closed	2	2590	2	3	97	59.8909	3.62763	1.95933
10	26	evening	1	zjw	3	open	1	2590	2	3	96	40.6457	2.2218	1.2857
10	26	morning	2	zjw	3	open	1	2590	2	3	97	46.1851	3.1655	1.48867
10	26	evening	1	zjw	3	closed	2	1630	1	4	97	55.9492	3.93397	2.32877
10	26	morning	2	zjw	3	closed	2	1630	1	4	96	53.7819	4.40257	2.323
10	26	evening	1	zjw	3	open	1	1630	1	4	97	43.114	2.52237	1.6148
10	26	morning	2	zjw	3	open	1	1630	1	4	96	44.9447	2.72807	1.88343
10	26	evening	1	zjw	3	closed	2	1630	2	5	96	53.1406	4.2097	2.08227
10	26	morning	2	zjw	3	closed	2	1630	2	5	97	51.5342	3.58103	2.12947
10	26	evening	1	zjw	3	open	1	1630	2	5	96	48.2744	3.38097	1.86803
10	26	morning	2	zjw	3	open	1	1630	2	5	97	43.5696	3.02023	1.3564
10	26	evening	1	zjw	3	closed	2	490	1	1	96	51.6671	2.94563	1.49557
10	26	morning	2	zjw	3	closed	2	490	1	1	98	48.2611	2.75077	1.44553
10	26	evening	1	zjw	3	open	1	490	1	1	96	40.3598	1.6293	1.5283
10	26	morning	2	zjw	3	open	1	490	1	1	98	42.4576	1.48903	1.13343
11	23	evening	1	wjz	2	closed	2	2590	1	3	90	83.9339	2.67757	3.99933
11	23	morning	2	wjz	2	closed	2	2590	1	3	94	82.7232	3.3454	3.27097
11	23	evening	1	wjz	2	open	1	2590	1	3	90	69.2583	1.72633	2.32003
11	23	morning	2	wjz	2	open	1	2590	1	3	94	72.6351	2.59977	2.74103
11	23	evening	1	wjz	2	closed	2	2590	2	4	91	91.4104	2.901	2.8404
11	23	morning	2	wjz	2	closed	2	2590	2	4	94	107.022	2.98037	4.6839
11	23	evening	1	wjz	2	open	1	2590	2	4	91	81.7588	2.77413	2.63383
11	23	morning	2	wjz	2	open	1	2590	2	4	94	79.5539	2.2003	2.9181
11	23	evening	1	wjz	2	closed	2	1630	1	1	94	76.1135	3.50967	3.73987
11	23	morning	2	wjz	2	closed	2	1630	1	1	96	75.2722	3.28667	3.24987
11	23	evening	1	wjz	2	open	1	1630	1	1	94	65.4578	2.15787	2.1792
11	23	morning	2	wjz	2	open	1	1630	1	1	96	74.0517	3.33583	2.96957
11	23	evening	1	wjz	2	closed	2	1630	2	2	96	63.2755	2.9235	2.4719
11	23	morning	2	wjz	2	closed	2	1630	2	2	97	68.0146	4.3955	3.2055
11	23	evening	1	wjz	2	open	1	1630	2	2	96	67.7136	3.80003	3.59263
11	23	morning	2	wjz	2	open	1	1630	2	2	97	67.2062	4.0636	3.06253
11	23	evening	1	wjz	2	closed	2	490	1	5	98	82.6158	3.048	4.56067
11	23	morning	2	wjz	2	closed	2	490	1	5	98	72.398	2.8562	3.08257
11	23	evening	1	wjz	2	open	1	490	1	5	98	63.7749	2.03853	2.30943
11	23	morning	2	wjz	2	open	1	490	1	5	98	61.2812	2.12663	1.7126
12	22	evening	1	jwz	1	closed	2	2590	1	1	93	80.8989	3.6291	3.33863
12	22	morning	2	jwz	1	closed	2	2590	1	1	94	95.4005	3.3385	4.1089
12	22	evening	1	jwz	1	open	1	2590	1	1	93	66.601	3.28197	2.45383
12	22	morning	2	jwz	1	open	1	2590	1	1	94	63.8726	2.66827	2.8114
12	22	evening	1	jwz	1	closed	2	2590	2	2	92	72.1539	3.45833	2.4164
12	22	morning	2	jwz	1	closed	2	2590	2	2	94	72.5401	4.05333	2.01103
12	22	evening	1	jwz	1	open	1	2590	2	2	92	62.252	2.48673	1.75747
12	22	morning	2	jwz	1	open	1	2590	2	2	94	59.7786	3.3588	1.85953
12	22	evening	1	jwz	1	closed	2	1630	1	3	95	80.2874	2.75283	2.47893
12	22	morning	2	jwz	1	closed	2	1630	1	3	96	78.7995	3.52843	2.50207
12	22	evening	1	jwz	1	open	1	1630	1	3	95	60.9612	2.85987	2.2286
12	22	morning	2	jwz	1	open	1	1630	1	3	96	55.8895	3.4372	2.8793
12	22	evening	1	jwz	1	closed	2	1630	2	4	96	76.3541	3.48787	2.01563
12	22	morning	2	jwz	1	closed	2	1630	2	4	96	62.6183	2.2879	2.25883
12	22	evening	1	jwz	1	open	1	1630	2	4	96	59.6666	2.81743	1.6795
12	22	morning	2	jwz	1	open	1	1630	2	4	96	58.9348	2.8467	2.10803
12	22	evening	1	jwz	1	closed	2	490	1	5	98	76.7243	3.582	2.09993
12	22	morning	2	jwz	1	closed	2	490	1	5	97	67.1707	3.71583	1.45033
12	22	evening	1	jwz	1	open	1	490	1	5	98	46.984	1.76713	1.35887
12	22	morning	2	jwz	1	open	1	490	1	5	97	51.4805	2.39873	1.8444
13	32	evening	1	zwj	4	closed	2	2590	1	4	93	62.1992	2.35567	1.64617
13	32	morning	2	zwj	4	closed	2	2590	1	4	95	68.3671	2.31803	1.61757
13	32	evening	1	zwj	4	open	1	2590	1	4	93	51.0571	1.43173	1.27867
13	32	morning	2	zwj	4	open	1	2590	1	4	95	48.7362	1.19653	1.04037
13	32	evening	1	zwj	4	closed	2	2590	2	5	93	60.5043	2.1064	1.48597
13	32	morning	2	zwj	4	closed	2	2590	2	5	95	68.8307	2.21003	1.601
13	32	evening	1	zwj	4	open	1	2590	2	5	93	47.3015	0.8998	0.683467
13	32	morning	2	zwj	4	open	1	2590	2	5	95	47.9032	0.98477	0.9042
13	32	evening	1	zwj	4	closed	2	1630	1	2	95	65.8662	2.52567	2.12777
13	32	morning	2	zwj	4	closed	2	1630	1	2	96	57.5716	2.12817	1.56667
13	32	evening	1	zwj	4	open	1	1630	1	2	95	55.173	1.9957	1.68287
13	32	morning	2	zwj	4	open	1	1630	1	2	96	54.2065	2.27607	1.4902
13	32	evening	1	zwj	4	closed	2	1630	2	3	94	63.1113	2.4044	2.5209
13	32	morning	2	zwj	4	closed	2	1630	2	3	96	54.5251	2.56353	1.40697
13	32	evening	1	zwj	4	open	1	1630	2	3	94	50.5717	2.08987	1.07257
13	32	morning	2	zwj	4	open	1	1630	2	3	96	51.9768	2.3077	1.45247
13	32	evening	1	zwj	4	closed	2	490	1	1	96	68.2462	3.3192	2.0988
13	32	morning	2	zwj	4	closed	2	490	1	1	97	60.5092	2.09073	1.6445
13	32	evening	1	zwj	4	open	1	490	1	1	96	48.2351	1.67953	0.992033
13	32	morning	2	zwj	4	open	1	490	1	1	97	53.0521	2.04867	1.32527
14	25	evening	1	zjw	3	closed	2	2590	1	2	92	58.2979	2.32297	1.88647
14	25	morning	2	zjw	3	closed	2	2590	1	2	94	55.5931	2.8609	1.80647
14	25	evening	1	zjw	3	open	1	2590	1	2	92	46.76	2.55617	1.5199
14	25	morning	2	zjw	3	open	1	2590	1	2	94	50.0326	3.9269	2.04257
14	25	evening	1	zjw	3	closed	2	2590	2	3	93	56.2711	3.88737	2.48503
14	25	morning	2	zjw	3	closed	2	2590	2	3	95	62.6616	2.8391	2.73917
14	25	evening	1	zjw	3	open	1	2590	2	3	93	45.2115	2.74593	1.35173
14	25	morning	2	zjw	3	open	1	2590	2	3	95	46.6041	2.81313	2.15953
14	25	evening	1	zjw	3	closed	2	1630	1	4	96	58.3714	2.21543	1.5747
14	25	morning	2	zjw	3	closed	2	1630	1	4	96	60.4603	3.48317	2.15183
14	25	evening	1	zjw	3	open	1	1630	1	4	96	45.5165	2.21537	1.3172
14	25	morning	2	zjw	3	open	1	1630	1	4	96	57.8478	9.1592	8.2271
14	25	evening	1	zjw	3	closed	2	1630	2	5	96	57.7983	3.0022	2.46977
14	25	morning	2	zjw	3	closed	2	1630	2	5	96	55.4466	4.04873	2.2758
14	25	evening	1	zjw	3	open	1	1630	2	5	96	44.6153	2.42573	1.3824
14	25	morning	2	zjw	3	open	1	1630	2	5	96	48.3254	3.2143	1.92507
14	25	evening	1	zjw	3	closed	2	490	1	1	97	48.1042	1.98393	0.839267
14	25	morning	2	zjw	3	closed	2	490	1	1	98	57.4835	3.3288	1.90137
14	25	evening	1	zjw	3	open	1	490	1	1	97	41.5184	1.74137	1.38223
14	25	morning	2	zjw	3	open	1	490	1	1	98	43.1003	2.14397	1.2839
15	27	evening	1	zwj	4	closed	2	2590	1	4	90	68.834	3.05057	2.3111
15	27	morning	2	zwj	4	closed	2	2590	1	4	91	70.5921	3.26647	2.25297
15	27	evening	1	zwj	4	open	1	2590	1	4	90	54.8209	1.912	1.95017
15	27	morning	2	zwj	4	open	1	2590	1	4	91	65.2097	3.5889	2.68177
15	27	evening	1	zwj	4	closed	2	2590	2	5	91	69.5204	3.26717	2.52207
15	27	morning	2	zwj	4	closed	2	2590	2	5	91	73.5108	3.31423	2.76573
15	27	evening	1	zwj	4	open	1	2590	2	5	91	59.5988	2.2252	2.00207
15	27	morning	2	zwj	4	open	1	2590	2	5	91	63.7444	2.63087	2.27657
15	27	evening	1	zwj	4	closed	2	1630	1	2	95	60.5662	3.32807	1.33037
15	27	morning	2	zwj	4	closed	2	1630	1	2	94	61.4038	2.77817	1.66463
15	27	evening	1	zwj	4	open	1	1630	1	2	95	52.7105	2.30227	1.706
15	27	morning	2	zwj	4	open	1	1630	1	2	94	59.0591	2.78857	1.9872
15	27	evening	1	zwj	4	closed	2	1630	2	3	94	64.0178	3.47593	2.53723
15	27	morning	2	zwj	4	closed	2	1630	2	3	94	68.1768	3.8932	3.69957
15	27	evening	1	zwj	4	open	1	1630	2	3	94	55.9281	2.47197	1.47623
15	27	morning	2	zwj	4	open	1	1630	2	3	94	56.8585	2.70693	2.11217
15	27	evening	1	zwj	4	closed	2	490	1	1	95	60.0052	2.9388	2.18963
15	27	morning	2	zwj	4	closed	2	490	1	1	94	62.0767	3.4272	1.93257
15	27	evening	1	zwj	4	open	1	490	1	1	95	54.8215	3.29303	2.1078
15	27	morning	2	zwj	4	open	1	490	1	1	94	55.157	2.4706	1.7435
17	22	evening	1	wjz	2	closed	2	2590	1	3	92	71.6372	2.48613	1.84453
17	22	morning	2	wjz	2	closed	2	2590	1	3	94	78.0744	2.57653	1.76747
17	22	evening	1	wjz	2	open	1	2590	1	3	92	58.8062	1.63747	1.68833
17	22	morning	2	wjz	2	open	1	2590	1	3	94	67.2859	2.34123	1.5182
17	22	evening	1	wjz	2	closed	2	2590	2	4	93	71.4212	2.1299	2.07053
17	22	morning	2	wjz	2	closed	2	2590	2	4	93	65.234	2.4973	1.548
17	22	evening	1	wjz	2	open	1	2590	2	4	93	64.1794	1.78163	1.3448
17	22	morning	2	wjz	2	open	1	2590	2	4	93	60.1699	2.41927	1.84183
17	22	evening	1	wjz	2	closed	2	1630	1	1	96	80.6523	2.6994	1.8917
17	22	morning	2	wjz	2	closed	2	1630	1	1	95	67.5033	2.50433	1.55517
17	22	evening	1	wjz	2	open	1	1630	1	1	96	73.6636	1.75157	1.50457
17	22	morning	2	wjz	2	open	1	1630	1	1	95	65.18	1.97733	1.60023
17	22	evening	1	wjz	2	closed	2	1630	2	2	95	70.0904	2.37407	1.40873
17	22	morning	2	wjz	2	closed	2	1630	2	2	96	65.681	1.8904	1.9224
17	22	evening	1	wjz	2	open	1	1630	2	2	95	66.5547	2.24303	1.17893
17	22	morning	2	wjz	2	open	1	1630	2	2	96	57.4827	2.25233	1.48957
17	22	evening	1	wjz	2	closed	2	490	1	5	97	65.8939	1.7071	1.46127
17	22	morning	2	wjz	2	closed	2	490	1	5	97	61.1803	2.54967	2.13667
17	22	evening	1	wjz	2	open	1	490	1	5	97	54.0877	1.66157	1.28373
17	22	morning	2	wjz	2	open	1	490	1	5	97	49.6452	2.3139	1.59087
18	26	evening	1	jwz	1	closed	2	2590	1	1	90	64.6518	2.0038	1.51243
18	26	morning	2	jwz	1	closed	2	2590	1	1	93	72.1651	3.53603	2.17717
18	26	evening	1	jwz	1	open	1	2590	1	1	90	57.6583	2.26683	1.25387
18	26	morning	2	jwz	1	open	1	2590	1	1	93	60.0302	3.02067	1.3217
18	26	evening	1	jwz	1	closed	2	2590	2	2	92	70.3223	3.49203	1.62497
18	26	morning	2	jwz	1	closed	2	2590	2	2	95	70.6166	3.5354	2.52947
18	26	evening	1	jwz	1	open	1	2590	2	2	92	58.2125	3.3269	1.3343
18	26	morning	2	jwz	1	open	1	2590	2	2	95	58.5054	3.3956	2.11277
18	26	evening	1	jwz	1	closed	2	1630	1	3	96	73.8069	3.8366	2.0796
18	26	morning	2	jwz	1	closed	2	1630	1	3	96	71.2331	3.88483	3.4413
18	26	evening	1	jwz	1	open	1	1630	1	3	96	63.8626	3.87837	1.67247
18	26	morning	2	jwz	1	open	1	1630	1	3	96	62.7147	3.24913	1.8747
18	26	evening	1	jwz	1	closed	2	1630	2	4	96	79.1384	3.10357	2.66423
18	26	morning	2	jwz	1	closed	2	1630	2	4	96	68.381	2.14237	2.28143
18	26	evening	1	jwz	1	open	1	1630	2	4	96	61.1722	3.85747	1.8599
18	26	morning	2	jwz	1	open	1	1630	2	4	96	62.3071	2.52047	2.0633
18	26	evening	1	jwz	1	closed	2	490	1	5	97	62.663	1.65437	1.4732
18	26	morning	2	jwz	1	closed	2	490	1	5	98	60.1373	2.35833	1.86667
18	26	evening	1	jwz	1	open	1	490	1	5	97	56.9245	1.7194	1.1827
18	26	morning	2	jwz	1	open	1	490	1	5	98	59.8131	2.99173	1.7103
19	21	evening	1	zwj	4	closed	2	2590	1	4	94	58.2845	1.8881	1.34763
19	21	morning	2	zwj	4	closed	2	2590	1	4	95	65.7762	3.0687	1.5983
19	21	evening	1	zwj	4	open	1	2590	1	4	94	55.8983	1.50867	1.48323
19	21	morning	2	zwj	4	open	1	2590	1	4	95	55.3779	1.48433	1.21853
19	21	evening	1	zwj	4	closed	2	2590	2	5	93	65.1225	2.5591	1.83417
19	21	morning	2	zwj	4	closed	2	2590	2	5	94	72.0973	3.23317	2.16597
19	21	evening	1	zwj	4	open	1	2590	2	5	93	57.7796	1.6145	1.2548
19	21	morning	2	zwj	4	open	1	2590	2	5	94	56.2961	1.84397	1.58397
19	21	evening	1	zwj	4	closed	2	1630	1	2	94	65.355	3.0473	2.07043
19	21	morning	2	zwj	4	closed	2	1630	1	2	95	62.6946	3.37927	1.9508
19	21	evening	1	zwj	4	open	1	1630	1	2	94	54.0044	2.01317	1.16307
19	21	morning	2	zwj	4	open	1	1630	1	2	95	53.3242	3.38403	1.77723
19	21	evening	1	zwj	4	closed	2	1630	2	3	94	60.6236	2.51883	1.51383
19	21	morning	2	zwj	4	closed	2	1630	2	3	94	60.7972	2.34263	1.27447
19	21	evening	1	zwj	4	open	1	1630	2	3	94	57.1618	2.86913	1.92007
19	21	morning	2	zwj	4	open	1	1630	2	3	94	53.0337	1.75523	1.31933
19	21	evening	1	zwj	4	closed	2	490	1	1	97	57.0149	2.78287	1.49597
19	21	morning	2	zwj	4	closed	2	490	1	1	96	64.3749	3.13153	2.00157
19	21	evening	1	zwj	4	open	1	490	1	1	97	54.1676	1.75953	1.34033
19	21	morning	2	zwj	4	open	1	490	1	1	96	62.7446	2.69953	2.4436
20	25	evening	1	jwz	1	closed	2	2590	1	1	92	74.4666	3.69063	2.73663
20	25	morning	2	jwz	1	closed	2	2590	1	1	94	91.6215	4.38113	2.61403
20	25	evening	1	jwz	1	open	1	2590	1	1	92	46.8525	2.264	1.70363
20	25	morning	2	jwz	1	open	1	2590	1	1	94	52.9822	1.64187	1.7762
20	25	evening	1	jwz	1	closed	2	2590	2	2	93	85.3121	3.5416	2.61023
20	25	morning	2	jwz	1	closed	2	2590	2	2	94	86.771	3.34507	3.11447
20	25	evening	1	jwz	1	open	1	2590	2	2	93	52.4662	2.6065	2.0394
20	25	morning	2	jwz	1	open	1	2590	2	2	94	52.5957	2.5558	2.10863
20	25	evening	1	jwz	1	closed	2	1630	1	3	94	93.4245	2.8769	2.4925
20	25	morning	2	jwz	1	closed	2	1630	1	3	96	86.9953	2.99807	3.0106
20	25	evening	1	jwz	1	open	1	1630	1	3	94	58.3509	2.91067	1.68953
20	25	morning	2	jwz	1	open	1	1630	1	3	96	60.7865	2.7806	2.1394
20	25	evening	1	jwz	1	closed	2	1630	2	4	95	85.8072	3.5527	2.77
20	25	morning	2	jwz	1	closed	2	1630	2	4	96	81.8778	3.05267	2.3209
20	25	evening	1	jwz	1	open	1	1630	2	4	95	57.0412	3.1419	1.58717
20	25	morning	2	jwz	1	open	1	1630	2	4	96	66.5239	3.30457	2.3256
20	25	evening	1	jwz	1	closed	2	490	1	5	97	71.3761	3.0923	3.00497
20	25	morning	2	jwz	1	closed	2	490	1	5	98	72.2936	3.76703	2.3312
20	25	evening	1	jwz	1	open	1	490	1	5	97	55.0448	2.32487	2.27147
20	25	morning	2	jwz	1	open	1	490	1	5	98	52.155	2.93247	1.71523
21	21	evening	1	zwj	4	closed	2	2590	1	4	93	91.2709	3.6395	2.32743
21	21	morning	2	zwj	4	closed	2	2590	1	4	94	81.9115	3.47633	2.122
21	21	evening	1	zwj	4	open	1	2590	1	4	93	64.1819	2.4047	2.2668
21	21	morning	2	zwj	4	open	1	2590	1	4	94	56.6702	1.7277	1.32973
21	21	evening	1	zwj	4	closed	2	2590	2	5	94	94.2723	3.11547	2.20143
21	21	morning	2	zwj	4	closed	2	2590	2	5	95	71.5746	2.9321	1.91467
21	21	evening	1	zwj	4	open	1	2590	2	5	94	63.1143	2.0181	2.24693
21	21	morning	2	zwj	4	open	1	2590	2	5	95	53.5833	2.09027	1.78913
21	21	evening	1	zwj	4	closed	2	1630	1	2	95	76.8461	3.2025	2.39377
21	21	morning	2	zwj	4	closed	2	1630	1	2	95	65.9753	2.81093	2.12597
21	21	evening	1	zwj	4	open	1	1630	1	2	95	62.5065	2.7435	1.84647
21	21	morning	2	zwj	4	open	1	1630	1	2	95	51.5617	2.28023	1.57213
21	21	evening	1	zwj	4	closed	2	1630	2	3	96	76.3665	3.053	2.39577
21	21	morning	2	zwj	4	closed	2	1630	2	3	96	80.7303	3.54093	2.11843
21	21	evening	1	zwj	4	open	1	1630	2	3	96	61.6577	2.58597	1.73197
21	21	morning	2	zwj	4	open	1	1630	2	3	96	60.0972	2.12513	1.4774
21	21	evening	1	zwj	4	closed	2	490	1	1	97	58.4583	2.49457	1.55343
21	21	morning	2	zwj	4	closed	2	490	1	1	97	57.1412	2.3146	2.07907
21	21	evening	1	zwj	4	open	1	490	1	1	97	51.2973	2.5451	2.20265
21	21	morning	2	zwj	4	open	1	490	1	1	97	56.1603	3.1015	2.1919
22	39	evening	1	jwz	1	closed	2	2590	1	1	91	58.6608	3.42747	1.2505
22	39	morning	2	jwz	1	closed	2	2590	1	1	92	66.6832	3.59053	1.34667
22	39	evening	1	jwz	1	open	1	2590	1	1	91	43.9939	1.86857	1.3679
22	39	morning	2	jwz	1	open	1	2590	1	1	92	43.2415	2.45043	1.0597
22	39	evening	1	jwz	1	closed	2	2590	2	2	91	63.1892	2.81363	1.50897
22	39	morning	2	jwz	1	closed	2	2590	2	2	92	69.0638	3.08693	1.2734
22	39	evening	1	jwz	1	open	1	2590	2	2	91	42.8528	1.25607	0.746233
22	39	morning	2	jwz	1	open	1	2590	2	2	92	46.4446	2.00683	1.32367
22	39	evening	1	jwz	1	closed	2	1630	1	3	96	70.0782	2.65043	1.98293
22	39	morning	2	jwz	1	closed	2	1630	1	3	96	67.5703	2.54057	1.1352
22	39	evening	1	jwz	1	open	1	1630	1	3	96	55.1659	1.86433	1.33957
22	39	morning	2	jwz	1	open	1	1630	1	3	96	57.4792	2.33797	1.28297
22	39	evening	1	jwz	1	closed	2	1630	2	4	94	81.5134	2.6632	1.1999
22	39	morning	2	jwz	1	closed	2	1630	2	4	95	74.4275	2.50157	1.3867
22	39	evening	1	jwz	1	open	1	1630	2	4	94	59.6847	1.943	1.2536
22	39	morning	2	jwz	1	open	1	1630	2	4	95	56.4272	1.805	1.03603
22	39	evening	1	jwz	1	closed	2	490	1	5	95	57.7746	2.40817	1.61197
22	39	morning	2	jwz	1	closed	2	490	1	5	97	62.2877	3.0007	1.51603
22	39	evening	1	jwz	1	open	1	490	1	5	95	45.108	1.28813	0.961467
22	39	morning	2	jwz	1	open	1	490	1	5	97	43.6721	1.89087	0.922133
23	20	evening	1	wjz	2	closed	2	2590	1	3	91	53.8472	2.3	1.73597
23	20	morning	2	wjz	2	closed	2	2590	1	3	91	58.0426	3.29543	1.85277
23	20	evening	1	wjz	2	open	1	2590	1	3	91	51.6731	3.4885	2.24303
23	20	morning	2	wjz	2	open	1	2590	1	3	91	53.6919	5.3288	1.9632
23	20	evening	1	wjz	2	closed	2	2590	2	4	91	55.9305	3.42213	1.74137
23	20	morning	2	wjz	2	closed	2	2590	2	4	91	52.95	4.07597	1.77173
23	20	evening	1	wjz	2	open	1	2590	2	4	91	58.7232	4.7047	2.0348
23	20	morning	2	wjz	2	open	1	2590	2	4	91	55.7085	3.18653	1.66217
23	20	evening	1	wjz	2	closed	2	1630	1	1	96	61.8044	3.37797	2.71273
23	20	morning	2	wjz	2	closed	2	1630	1	1	94	66.1542	3.27347	3.6069
23	20	evening	1	wjz	2	open	1	1630	1	1	96	61.49	4.4767	3.0986
23	20	morning	2	wjz	2	open	1	1630	1	1	94	62.7408	3.92363	3.42083
23	20	evening	1	wjz	2	closed	2	1630	2	2	96	54.0942	2.78443	2.22963
23	20	morning	2	wjz	2	closed	2	1630	2	2	96	58.0108	2.97147	2.1625
23	20	evening	1	wjz	2	open	1	1630	2	2	96	51.1335	2.5368	1.43007
23	20	morning	2	wjz	2	open	1	1630	2	2	96	57.7062	4.6787	1.5699
23	20	evening	1	wjz	2	closed	2	490	1	5	97	55.1039	2.6321	2.09623
23	20	morning	2	wjz	2	closed	2	490	1	5	97	57.5799	3.86493	1.71843
23	20	evening	1	wjz	2	open	1	490	1	5	97	53.3863	2.90123	2.22717
23	20	morning	2	wjz	2	open	1	490	1	5	97	50.9042	3.0884	2.39547
24	54	evening	1	jwz	1	closed	2	2590	1	1	90	96.9019	4.208	4.0502
24	54	morning	2	jwz	1	closed	2	2590	1	1	92	96.0232	4.6478	4.05117
24	54	evening	1	jwz	1	open	1	2590	1	1	90	60.7379	2.52337	2.45137
24	54	morning	2	jwz	1	open	1	2590	1	1	92	60.477	3.3203	2.8959
24	54	evening	1	jwz	1	closed	2	2590	2	2	91	91.497	4.0791	2.41937
24	54	morning	2	jwz	1	closed	2	2590	2	2	91	116.259	4.72463	4.2989
24	54	evening	1	jwz	1	open	1	2590	2	2	91	58.0649	4.25913	2.84313
24	54	morning	2	jwz	1	open	1	2590	2	2	91	68.7772	3.66787	3.45037
24	54	evening	1	jwz	1	closed	2	1630	1	3	93	83.3341	4.12693	2.80687
24	54	morning	2	jwz	1	closed	2	1630	1	3	94	104.03	3.99175	2.96805
24	54	evening	1	jwz	1	open	1	1630	1	3	93	62.0279	2.75757	1.9475
24	54	morning	2	jwz	1	open	1	1630	1	3	94	71.3825	3.6698	2.02803
24	54	evening	1	jwz	1	closed	2	1630	2	4	92	120.969	5.01157	3.7796
24	54	morning	2	jwz	1	closed	2	1630	2	4	94	100.109	3.52347	3.06397
24	54	evening	1	jwz	1	open	1	1630	2	4	92	68.2356	3.14127	2.33007
24	54	morning	2	jwz	1	open	1	1630	2	4	94	75.0275	3.3572	1.893
24	54	evening	1	jwz	1	closed	2	490	1	5	96	89.5318	5.67703	3.90097
24	54	morning	2	jwz	1	closed	2	490	1	5	97	67.1395	3.6952	2.42857
24	54	evening	1	jwz	1	open	1	490	1	5	96	56.6763	3.6263	2.1209
24	54	morning	2	jwz	1	open	1	490	1	5	97	57.9659	3.47247	2.58787
25	67	evening	1	zwj	4	closed	2	2590	1	4	88	71.2958	2.16957	1.00773
25	67	morning	2	zwj	4	closed	2	2590	1	4	88	69.8568	2.4538	1.78377
25	67	evening	1	zwj	4	open	1	2590	1	4	88	53.0027	2.10843	1.19013
25	67	morning	2	zwj	4	open	1	2590	1	4	88	54.9409	1.63837	1.78283
25	67	evening	1	zwj	4	closed	2	2590	2	5	93	63.194	2.27417	1.255
25	67	morning	2	zwj	4	closed	2	2590	2	5	91	71.4155	3.19183	1.91497
25	67	evening	1	zwj	4	open	1	2590	2	5	93	51.5346	1.51877	1.3606
25	67	morning	2	zwj	4	open	1	2590	2	5	91	51.4359	1.5971	1.19325
25	67	evening	1	zwj	4	closed	2	1630	1	2	95	56.1936	2.78703	1.2514
25	67	morning	2	zwj	4	closed	2	1630	1	2	95	56.1182	2.4232	1.40203
25	67	evening	1	zwj	4	open	1	1630	1	2	95	47.8062	1.86557	0.984367
25	67	morning	2	zwj	4	open	1	1630	1	2	95	46.5178	1.71283	1.12513
25	67	evening	1	zwj	4	closed	2	1630	2	3	94	62.5878	2.57137	1.51763
25	67	morning	2	zwj	4	closed	2	1630	2	3	92	60.3567	2.6195	1.65407
25	67	evening	1	zwj	4	open	1	1630	2	3	94	47.8855	2.07413	1.0297
25	67	morning	2	zwj	4	open	1	1630	2	3	92	49.8364	2.09063	1.37523
25	67	evening	1	zwj	4	closed	2	490	1	1	94	54.7949	4.04003	2.0389
25	67	morning	2	zwj	4	closed	2	490	1	1	94	59.5957	2.65053	1.25857
25	67	evening	1	zwj	4	open	1	490	1	1	94	46.7364	2.25553	1.07323
25	67	morning	2	zwj	4	open	1	490	1	1	94	45.4894	1.67433	1.01967
26	21	evening	1	zjw	3	closed	2	2590	1	2	90	75.4609	2.35093	2.03517
26	21	morning	2	zjw	3	closed	2	2590	1	2	92	63.2255	2.09217	1.92943
26	21	evening	1	zjw	3	open	1	2590	1	2	90	71.9868	2.5035	1.5866
26	21	morning	2	zjw	3	open	1	2590	1	2	92	57.6274	2.1564	2.2431
26	21	evening	1	zjw	3	closed	2	2590	2	3	93	63.0671	2.7758	1.6753
26	21	morning	2	zjw	3	closed	2	2590	2	3	94	67.7191	2.57353	1.68323
26	21	evening	1	zjw	3	open	1	2590	2	3	93	57.1843	2.24753	1.6359
26	21	morning	2	zjw	3	open	1	2590	2	3	94	57.8944	2.1493	1.77183
26	21	evening	1	zjw	3	closed	2	1630	1	4	95	64.9603	2.42223	1.74987
26	21	morning	2	zjw	3	closed	2	1630	1	4	96	63.8874	2.86573	2.64347
26	21	evening	1	zjw	3	open	1	1630	1	4	95	59.5714	2.31697	1.73237
26	21	morning	2	zjw	3	open	1	1630	1	4	96	61.3561	2.59517	2.0632
26	21	evening	1	zjw	3	closed	2	1630	2	5	96	58.4889	2.57143	1.78717
26	21	morning	2	zjw	3	closed	2	1630	2	5	96	64.2263	2.29193	1.85287
26	21	evening	1	zjw	3	open	1	1630	2	5	96	59.2736	2.88383	2.33243
26	21	morning	2	zjw	3	open	1	1630	2	5	96	56.1944	2.03797	1.7027
26	21	evening	1	zjw	3	closed	2	490	1	1	96	107.734	4.06857	2.2475
26	21	morning	2	zjw	3	closed	2	490	1	1	96	88.8448	3.95873	2.8606
26	21	evening	1	zjw	3	open	1	490	1	1	96	80.3761	3.352	1.89567
26	21	morning	2	zjw	3	open	1	490	1	1	96	76.218	3.09313	2.394
27	47	evening	1	jwz	1	closed	2	2590	1	1	91	69.1747	3.33757	1.53723
27	47	morning	2	jwz	1	closed	2	2590	1	1	92	66.8004	3.22573	1.78373
27	47	evening	1	jwz	1	open	1	2590	1	1	91	47.7615	2.37767	1.0553
27	47	morning	2	jwz	1	open	1	2590	1	1	92	49.2879	3.05133	1.0266
27	47	evening	1	jwz	1	closed	2	2590	2	2	92	68.578	2.48633	0.9085
27	47	morning	2	jwz	1	closed	2	2590	2	2	93	74.8035	3.47223	1.31577
27	47	evening	1	jwz	1	open	1	2590	2	2	92	63.2029	2.97567	3.81597
27	47	morning	2	jwz	1	open	1	2590	2	2	93	54.7791	2.6424	1.3291
27	47	evening	1	jwz	1	closed	2	1630	1	3	92	78.3626	4.12707	2.43037
27	47	morning	2	jwz	1	closed	2	1630	1	3	94	73.2651	2.7622	2.07387
27	47	evening	1	jwz	1	open	1	1630	1	3	92	61.8522	2.46897	1.77967
27	47	morning	2	jwz	1	open	1	1630	1	3	94	62.6388	2.21217	2.3896
27	47	evening	1	jwz	1	closed	2	1630	2	4	95	95.4145	3.7112	2.7254
27	47	morning	2	jwz	1	closed	2	1630	2	4	92	101.678	4.30227	2.83303
27	47	evening	1	jwz	1	open	1	1630	2	4	95	68.4816	2.48543	2.0453
27	47	morning	2	jwz	1	open	1	1630	2	4	92	71.1587	3.88443	2.35107
27	47	evening	1	jwz	1	closed	2	490	1	5	96	87.2339	4.5824	2.70393
27	47	morning	2	jwz	1	closed	2	490	1	5	96	98.6904	3.74993	3.0524
27	47	evening	1	jwz	1	open	1	490	1	5	96	60.0536	2.35133	2.31997
27	47	morning	2	jwz	1	open	1	490	1	5	96	63.2356	2.6839	2.04593
28	23	evening	1	jwz	1	closed	2	2590	1	1	96	77.9442	2.168	2.0809
28	23	morning	2	jwz	1	closed	2	2590	1	1	94	88.3304	2.91777	2.16897
28	23	evening	1	jwz	1	open	1	2590	1	1	96	64.0573	2.14583	1.6203
28	23	morning	2	jwz	1	open	1	2590	1	1	94	68.4285	2.69503	1.55887
28	23	evening	1	jwz	1	closed	2	2590	2	2	93	86.5508	2.71823	2.1535
28	23	morning	2	jwz	1	closed	2	2590	2	2	94	98.7196	3.00577	2.14153
28	23	evening	1	jwz	1	open	1	2590	2	2	93	72.2836	1.9977	1.522
28	23	morning	2	jwz	1	open	1	2590	2	2	94	82.3722	2.98307	3.187
28	23	evening	1	jwz	1	closed	2	1630	1	3	96	73.0865	2.1277	1.86163
28	23	morning	2	jwz	1	closed	2	1630	1	3	95	83.7492	2.336	2.14437
28	23	evening	1	jwz	1	open	1	1630	1	3	96	71.8103	2.64017	1.59797
28	23	morning	2	jwz	1	open	1	1630	1	3	95	68.8883	1.8944	1.3998
28	23	evening	1	jwz	1	closed	2	1630	2	4	95	93.0383	2.50733	2.3764
28	23	morning	2	jwz	1	closed	2	1630	2	4	95	82.3943	2.46597	2.54373
28	23	evening	1	jwz	1	open	1	1630	2	4	95	84.4579	2.61883	1.99573
28	23	morning	2	jwz	1	open	1	1630	2	4	95	75.2433	2.08013	1.82163
28	23	evening	1	jwz	1	closed	2	490	1	5	97	72.8585	2.136	1.9504
28	23	morning	2	jwz	1	closed	2	490	1	5	97	71.5178	2.36707	1.709
28	23	evening	1	jwz	1	open	1	490	1	5	97	61.751	1.69063	1.38133
28	23	morning	2	jwz	1	open	1	490	1	5	97	59.3581	2.90487	3.0743
29	25	evening	1	zwj	4	closed	2	2590	1	4	94	63.6369	3.5959	3.34273
29	25	morning	2	zwj	4	closed	2	2590	1	4	94	65.2258	4.53403	3.12937
29	25	evening	1	zwj	4	open	1	2590	1	4	94	56.4828	2.53183	3.08953
29	25	morning	2	zwj	4	open	1	2590	1	4	94	73.7217	4.27923	3.815
29	25	evening	1	zwj	4	closed	2	2590	2	5	95	59.0064	3.42133	2.97363
29	25	morning	2	zwj	4	closed	2	2590	2	5	95	67.2	4.9392	4.77407
29	25	evening	1	zwj	4	open	1	2590	2	5	95	63.8258	3.51277	2.75633
29	25	morning	2	zwj	4	open	1	2590	2	5	95	65.3639	4.44397	4.38153
29	25	evening	1	zwj	4	closed	2	1630	1	2	95	60.1683	2.94375	2.40465
29	25	morning	2	zwj	4	closed	2	1630	1	2	97	62.4624	3.1286	3.45077
29	25	evening	1	zwj	4	open	1	1630	1	2	95	57.8093	3.05197	2.92453
29	25	morning	2	zwj	4	open	1	1630	1	2	97	62.0159	3.57453	3.40167
29	25	evening	1	zwj	4	closed	2	1630	2	3	97	59.2823	2.3424	2.16685
29	25	morning	2	zwj	4	closed	2	1630	2	3	97	60.7833	3.28903	4.1217
29	25	evening	1	zwj	4	open	1	1630	2	3	97	60.2098	3.17653	3.41517
29	25	morning	2	zwj	4	open	1	1630	2	3	97	62.4327	4.86313	2.95217
29	25	evening	1	zwj	4	closed	2	490	1	1	98	62.6467	2.5827	2.4984
29	25	morning	2	zwj	4	closed	2	490	1	1	98	60.7441	2.68073	2.98103
29	25	evening	1	zwj	4	open	1	490	1	1	98	57.3795	1.6812	2.3687
29	25	morning	2	zwj	4	open	1	490	1	1	98	55.2096	3.07133	2.54603
30	25	evening	1	zjw	3	closed	2	2590	1	2	95	64.3282	1.81417	1.49123
30	25	morning	2	zjw	3	closed	2	2590	1	2	96	64.6116	3.46447	3.29757
30	25	evening	1	zjw	3	open	1	2590	1	2	95	59.2754	1.62913	1.25163
30	25	morning	2	zjw	3	open	1	2590	1	2	96	55.1822	1.782	1.262
30	25	evening	1	zjw	3	closed	2	2590	2	3	95	62.0538	2.00023	1.26423
30	25	morning	2	zjw	3	closed	2	2590	2	3	96	69.7281	2.4089	1.78117
30	25	evening	1	zjw	3	open	1	2590	2	3	95	56.5445	1.3532	1.1053
30	25	morning	2	zjw	3	open	1	2590	2	3	96	60.0505	1.84867	1.0098
30	25	evening	1	zjw	3	closed	2	1630	1	4	97	72.792	1.85057	1.23863
30	25	morning	2	zjw	3	closed	2	1630	1	4	97	66.8954	2.50863	1.4408
30	25	evening	1	zjw	3	open	1	1630	1	4	97	62.5109	1.6863	0.994767
30	25	morning	2	zjw	3	open	1	1630	1	4	97	58.749	1.3408	0.968433
30	25	evening	1	zjw	3	closed	2	1630	2	5	97	64.4456	1.61073	0.999233
30	25	morning	2	zjw	3	closed	2	1630	2	5	97	63.6892	2.149	1.16823
30	25	evening	1	zjw	3	open	1	1630	2	5	97	65.1966	1.67367	1.1599
30	25	morning	2	zjw	3	open	1	1630	2	5	97	60.1121	1.2882	1.1597
30	25	evening	1	zjw	3	closed	2	490	1	1	97	62.4862	1.99467	0.851367
30	25	morning	2	zjw	3	closed	2	490	1	1	98	61.6863	2.0277	1.27433
30	25	evening	1	zjw	3	open	1	490	1	1	97	57.611	1.65305	0.9853
30	25	morning	2	zjw	3	open	1	490	1	1	98	57.8029	2.02237	1.3099
31	36	evening	1	wjz	2	closed	2	2590	1	3	90	73.0277	2.8324	1.852
31	36	morning	2	wjz	2	closed	2	2590	1	3	93	72.1402	3.09363	1.98803
31	36	evening	1	wjz	2	open	1	2590	1	3	90	51.8901	2.46197	1.31777
31	36	morning	2	wjz	2	open	1	2590	1	3	93	53.1709	2.35893	1.1872
31	36	evening	1	wjz	2	closed	2	2590	2	4	92	77.2697	3.22313	1.7295
31	36	morning	2	wjz	2	closed	2	2590	2	4	94	69.0475	3.19473	1.88517
31	36	evening	1	wjz	2	open	1	2590	2	4	92	52.69	2.29967	1.77313
31	36	morning	2	wjz	2	open	1	2590	2	4	94	56.1985	2.29577	1.7159
31	36	evening	1	wjz	2	closed	2	1630	1	1	96	70.5349	3.8815	1.60277
31	36	morning	2	wjz	2	closed	2	1630	1	1	95	63.2931	3.99887	2.29063
31	36	evening	1	wjz	2	open	1	1630	1	1	96	51.9208	2.2057	1.12023
31	36	morning	2	wjz	2	open	1	1630	1	1	95	51.9741	2.96793	1.58137
31	36	evening	1	wjz	2	closed	2	1630	2	2	95	64.1371	2.65727	2.01477
31	36	morning	2	wjz	2	closed	2	1630	2	2	96	66.7986	3.63597	2.40357
31	36	evening	1	wjz	2	open	1	1630	2	2	95	53.1543	2.3829	1.33917
31	36	morning	2	wjz	2	open	1	1630	2	2	96	54.8424	2.70953	1.9316
31	36	evening	1	wjz	2	closed	2	490	1	5	96	65.6723	3.41877	1.6967
31	36	morning	2	wjz	2	closed	2	490	1	5	97	63.0212	3.2696	1.41973
31	36	evening	1	wjz	2	open	1	490	1	5	96	50.3637	2.44967	1.41287
31	36	morning	2	wjz	2	open	1	490	1	5	97	51.9671	2.8834	1.43207
32	21	evening	1	jwz	1	closed	2	2590	1	1	94	67.3928	2.98367	2.15357
32	21	morning	2	jwz	1	closed	2	2590	1	1	95	69.0021	2.6606	1.97707
32	21	evening	1	jwz	1	open	1	2590	1	1	94	61.2302	2.87937	1.95807
32	21	morning	2	jwz	1	open	1	2590	1	1	95	64.1438	2.61593	2.3901
32	21	evening	1	jwz	1	closed	2	2590	2	2	95	58.3086	2.3573	1.5753
32	21	morning	2	jwz	1	closed	2	2590	2	2	94	63.6341	2.66857	1.25533
32	21	evening	1	jwz	1	open	1	2590	2	2	95	59.3084	1.95887	1.3989
32	21	morning	2	jwz	1	open	1	2590	2	2	94	63.3465	3.07323	1.9201
32	21	evening	1	jwz	1	closed	2	1630	1	3	96	58.7971	2.2052	1.33287
32	21	morning	2	jwz	1	closed	2	1630	1	3	97	65.8543	3.1531	1.80433
32	21	evening	1	jwz	1	open	1	1630	1	3	96	58.6304	2.27967	1.57457
32	21	morning	2	jwz	1	open	1	1630	1	3	97	52.2372	1.71657	1.48787
32	21	evening	1	jwz	1	closed	2	1630	2	4	97	60.6806	2.58993	1.69107
32	21	morning	2	jwz	1	closed	2	1630	2	4	96	62.0192	2.39113	1.43183
32	21	evening	1	jwz	1	open	1	1630	2	4	97	58.3341	3.3737	1.44733
32	21	morning	2	jwz	1	open	1	1630	2	4	96	57.6844	2.64733	1.3222
32	21	evening	1	jwz	1	closed	2	490	1	5	99	53.1462	2.40157	1.7261
32	21	morning	2	jwz	1	closed	2	490	1	5	99	63.9838	2.84217	1.79123
32	21	evening	1	jwz	1	open	1	490	1	5	99	52.8398	2.35473	1.7799
32	21	morning	2	jwz	1	open	1	490	1	5	99	57.5807	2.4912	1.75787
33	20	evening	1	zwj	4	closed	2	2590	1	4	94	56.3961	1.97037	1.47027
33	20	morning	2	zwj	4	closed	2	2590	1	4	93	57.5548	4.30387	1.71813
33	20	evening	1	zwj	4	open	1	2590	1	4	94	52.3747	1.9168	1.23103
33	20	morning	2	zwj	4	open	1	2590	1	4	93	54.1329	2.05397	1.547
33	20	evening	1	zwj	4	closed	2	2590	2	5	93	57.8561	2.53937	1.63787
33	20	morning	2	zwj	4	closed	2	2590	2	5	94	60.3409	2.89573	1.85367
33	20	evening	1	zwj	4	open	1	2590	2	5	93	52.1641	2.91247	1.48467
33	20	morning	2	zwj	4	open	1	2590	2	5	94	49.8504	1.7585	1.21547
33	20	evening	1	zwj	4	closed	2	1630	1	2	97	60.9835	1.836	1.1436
33	20	morning	2	zwj	4	closed	2	1630	1	2	97	60.3371	2.2026	1.39133
33	20	evening	1	zwj	4	open	1	1630	1	2	97	53.9029	1.84377	1.36183
33	20	morning	2	zwj	4	open	1	1630	1	2	97	52.4729	1.7761	1.3203
33	20	evening	1	zwj	4	closed	2	1630	2	3	98	58.9151	2.12603	1.1981
33	20	morning	2	zwj	4	closed	2	1630	2	3	97	54.401	1.97313	1.64787
33	20	evening	1	zwj	4	open	1	1630	2	3	98	51.4561	1.86317	1.48163
33	20	morning	2	zwj	4	open	1	1630	2	3	97	55.1014	2.84473	1.4429
33	20	evening	1	zwj	4	closed	2	490	1	1	97	55.4168	2.30353	2.14483
33	20	morning	2	zwj	4	closed	2	490	1	1	97	52.1761	2.33043	1.8644
33	20	evening	1	zwj	4	open	1	490	1	1	97	49.1224	1.17105	1.311
33	20	morning	2	zwj	4	open	1	490	1	1	97	48.3983	2.3199	1.51183
34	21	evening	1	zjw	3	closed	2	2590	1	2	91	47.0405	2.0975	1.46127
34	21	morning	2	zjw	3	closed	2	2590	1	2	93	48.4674	3.738	1.65433
34	21	evening	1	zjw	3	open	1	2590	1	2	91	38.3505	1.64233	0.8083
34	21	morning	2	zjw	3	open	1	2590	1	2	93	38.6654	1.632	1.66803
34	21	evening	1	zjw	3	closed	2	2590	2	3	92	43.7791	1.82203	1.32583
34	21	morning	2	zjw	3	closed	2	2590	2	3	94	47.3699	2.0041	1.34983
34	21	evening	1	zjw	3	open	1	2590	2	3	92	36.8741	1.14593	0.777233
34	21	morning	2	zjw	3	open	1	2590	2	3	94	42.1198	1.9135	1.1206
34	21	evening	1	zjw	3	closed	2	1630	1	4	95	52.1145	2.61263	1.6082
34	21	morning	2	zjw	3	closed	2	1630	1	4	96	49.7767	1.99997	1.4504
34	21	evening	1	zjw	3	open	1	1630	1	4	95	43.0126	1.80027	1.06507
34	21	morning	2	zjw	3	open	1	1630	1	4	96	44.6543	1.9532	1.31517
34	21	evening	1	zjw	3	closed	2	1630	2	5	96	47.1956	2.28497	1.6814
34	21	morning	2	zjw	3	closed	2	1630	2	5	96	53.0561	2.49963	1.31517
34	21	evening	1	zjw	3	open	1	1630	2	5	96	45.3445	2.271	1.41623
34	21	morning	2	zjw	3	open	1	1630	2	5	96	44.3027	2.3693	1.8998
34	21	evening	1	zjw	3	closed	2	490	1	1	97	56.3611	3.35117	2.1311
34	21	morning	2	zjw	3	closed	2	490	1	1	97	58.0686	3.53133	2.8562
34	21	evening	1	zjw	3	open	1	490	1	1	97	42.7218	1.96297	1.35027
34	21	morning	2	zjw	3	open	1	490	1	1	97	47.3182	3.43847	2.1393
35	24	evening	1	wjz	2	closed	2	2590	1	3	93	62.1672	2.685	1.98477
35	24	morning	2	wjz	2	closed	2	2590	1	3	96	57.4693	1.60043	1.71727
35	24	evening	1	wjz	2	open	1	2590	1	3	93	50.5424	1.0512	1.02793
35	24	morning	2	wjz	2	open	1	2590	1	3	96	52.6476	1.2292	1.11033
35	24	evening	1	wjz	2	closed	2	2590	2	4	95	69.5095	1.9606	1.9688
35	24	morning	2	wjz	2	closed	2	2590	2	4	95	58.6884	1.71717	2.0504
35	24	evening	1	wjz	2	open	1	2590	2	4	95	59.6135	1.13783	1.25547
35	24	morning	2	wjz	2	open	1	2590	2	4	95	50.7431	0.7599	0.929733
35	24	evening	1	wjz	2	closed	2	1630	1	1	96	75.7706	4.2172	2.90637
35	24	morning	2	wjz	2	closed	2	1630	1	1	97	65.9948	3.44323	3.1581
35	24	evening	1	wjz	2	open	1	1630	1	1	96	62.763	1.96327	1.79003
35	24	morning	2	wjz	2	open	1	1630	1	1	97	52.906	1.70557	2.2034
35	24	evening	1	wjz	2	closed	2	1630	2	2	96	56.4593	1.5758	2.0156
35	24	morning	2	wjz	2	closed	2	1630	2	2	96	55.0558	2.14813	1.78397
35	24	evening	1	wjz	2	open	1	1630	2	2	96	58.9579	1.45907	1.79507
35	24	morning	2	wjz	2	open	1	1630	2	2	96	52.3984	2.95527	2.09237
35	24	evening	1	wjz	2	closed	2	490	1	5	98	69.2043	2.03367	2.39077
35	24	morning	2	wjz	2	closed	2	490	1	5	98	74.5267	2.42087	2.3253
35	24	evening	1	wjz	2	open	1	490	1	5	98	60.8916	2.34207	1.59053
35	24	morning	2	wjz	2	open	1	490	1	5	98	58.9978	1.83363	1.7924
36	24	evening	1	wjz	2	closed	2	2590	1	3	90	59.645	3.55677	2.69863
36	24	morning	2	wjz	2	closed	2	2590	1	3	93	56.4336	3.1671	2.76143
36	24	evening	1	wjz	2	open	1	2590	1	3	90	43.4313	2.1276	1.55893
36	24	morning	2	wjz	2	open	1	2590	1	3	93	42.6356	2.95463	1.4594
36	24	evening	1	wjz	2	closed	2	2590	2	4	91	63.0254	3.0428	2.4642
36	24	morning	2	wjz	2	closed	2	2590	2	4	94	56.9209	2.6267	1.96683
36	24	evening	1	wjz	2	open	1	2590	2	4	91	39.1519	1.80527	1.22183
36	24	morning	2	wjz	2	open	1	2590	2	4	94	40.8662	2.65083	1.99907
36	24	evening	1	wjz	2	closed	2	1630	1	1	95	55.9977	2.53097	2.39817
36	24	morning	2	wjz	2	closed	2	1630	1	1	96	56.919	3.34993	2.89147
36	24	evening	1	wjz	2	open	1	1630	1	1	95	45.4194	2.66627	1.70587
36	24	morning	2	wjz	2	open	1	1630	1	1	96	43.4906	2.62727	1.5784
36	24	evening	1	wjz	2	closed	2	1630	2	2	94	54.8657	2.59923	2.42903
36	24	morning	2	wjz	2	closed	2	1630	2	2	95	61.0479	4.4335	2.63297
36	24	evening	1	wjz	2	open	1	1630	2	2	94	44.3709	2.5683	1.44287
36	24	morning	2	wjz	2	open	1	1630	2	2	95	49.3975	3.16167	2.12123
36	24	evening	1	wjz	2	closed	2	490	1	5	96	55.4839	2.98747	2.12007
36	24	morning	2	wjz	2	closed	2	490	1	5	97	53.4704	2.4529	1.74447
36	24	evening	1	wjz	2	open	1	490	1	5	96	42.2605	1.95733	1.51303
36	24	morning	2	wjz	2	open	1	490	1	5	97	41.9098	1.50297	1.49593
37	22	evening	1	zwj	4	closed	2	2590	1	4	92	90.3899	3.38883	3.12027
37	22	morning	2	zwj	4	closed	2	2590	1	4	94	91.1564	3.5102	2.88017
37	22	evening	1	zwj	4	open	1	2590	1	4	92	67.1224	2.3239	3.1899
37	22	morning	2	zwj	4	open	1	2590	1	4	94	62.3036	2.89043	2.22407
37	22	evening	1	zwj	4	closed	2	2590	2	5	92	90.1664	3.369	3.0771
37	22	morning	2	zwj	4	closed	2	2590	2	5	94	88.4375	2.95503	3.29353
37	22	evening	1	zwj	4	open	1	2590	2	5	92	65.4133	2.2189	1.81193
37	22	morning	2	zwj	4	open	1	2590	2	5	94	77.2128	2.59793	2.28803
37	22	evening	1	zwj	4	closed	2	1630	1	2	95	81.7901	2.8177	1.80853
37	22	morning	2	zwj	4	closed	2	1630	1	2	96	86.9155	3.94917	3.00367
37	22	evening	1	zwj	4	open	1	1630	1	2	95	68.8316	2.20273	1.3574
37	22	morning	2	zwj	4	open	1	1630	1	2	96	69.7255	3.2487	2.8338
37	22	evening	1	zwj	4	closed	2	1630	2	3	95	89.0054	3.38903	2.7457
37	22	morning	2	zwj	4	closed	2	1630	2	3	96	78.5434	2.97013	2.91097
37	22	evening	1	zwj	4	open	1	1630	2	3	95	66.4357	2.43763	1.67983
37	22	morning	2	zwj	4	open	1	1630	2	3	96	62.5359	2.1993	2.45447
37	22	evening	1	zwj	4	closed	2	490	1	1	97	99.3519	3.75647	2.4733
37	22	morning	2	zwj	4	closed	2	490	1	1	98	96.962	2.86363	3.18317
37	22	evening	1	zwj	4	open	1	490	1	1	97	58.4261	2.21493	1.8954
37	22	morning	2	zwj	4	open	1	490	1	1	98	60.5958	2.13713	1.88237
38	24	evening	1	zjw	3	closed	2	2590	1	2	92	92.6453	2.82423	2.7162
38	24	morning	2	zjw	3	closed	2	2590	1	2	94	68.5145	3.0493	2.13273
38	24	evening	1	zjw	3	open	1	2590	1	2	92	102.456	2.06393	1.97053
38	24	morning	2	zjw	3	open	1	2590	1	2	94	64.5195	1.7849	1.82983
38	24	evening	1	zjw	3	closed	2	2590	2	3	92	65.1303	2.77933	2.2504
38	24	morning	2	zjw	3	closed	2	2590	2	3	93	77.4364	3.86497	2.5047
38	24	evening	1	zjw	3	open	1	2590	2	3	92	53.4634	1.48287	1.4064
38	24	morning	2	zjw	3	open	1	2590	2	3	93	68.6019	2.7828	2.15907
38	24	evening	1	zjw	3	closed	2	1630	1	4	94	65.2944	2.854	2.30247
38	24	morning	2	zjw	3	closed	2	1630	1	4	95	80.4056	5.25733	3.1186
38	24	evening	1	zjw	3	open	1	1630	1	4	94	63.5873	2.32647	1.61563
38	24	morning	2	zjw	3	open	1	1630	1	4	95	70.6589	3.32093	2.58563
38	24	evening	1	zjw	3	closed	2	1630	2	5	95	64.2863	2.88917	2.9262
38	24	morning	2	zjw	3	closed	2	1630	2	5	95	76.2008	3.7758	2.13153
38	24	evening	1	zjw	3	open	1	1630	2	5	95	60.3441	3.08623	2.25177
38	24	morning	2	zjw	3	open	1	1630	2	5	95	68.5878	3.6168	2.4199
38	24	evening	1	zjw	3	closed	2	490	1	1	96	63.3541	3.40453	2.63337
38	24	morning	2	zjw	3	closed	2	490	1	1	97	65.6379	2.6932	2.47037
38	24	evening	1	zjw	3	open	1	490	1	1	96	58.8699	2.62607	2.18743
38	24	morning	2	zjw	3	open	1	490	1	1	97	60.8365	2.59203	2.1581
39	20	evening	1	wjz	2	closed	2	2590	1	3	92	56.7262	2.44733	2.12543
39	20	morning	2	wjz	2	closed	2	2590	1	3	93	56.4872	3.3821	1.77827
39	20	evening	1	wjz	2	open	1	2590	1	3	92	44.2481	1.87113	1.37253
39	20	morning	2	wjz	2	open	1	2590	1	3	93	47.2767	2.5751	1.8319
39	20	evening	1	wjz	2	closed	2	2590	2	4	93	67.0764	3.164	1.99237
39	20	morning	2	wjz	2	closed	2	2590	2	4	93	62.9955	3.03987	2.4141
39	20	evening	1	wjz	2	open	1	2590	2	4	93	48.4663	1.91917	1.1896
39	20	morning	2	wjz	2	open	1	2590	2	4	93	47.6169	2.06957	1.4608
39	20	evening	1	wjz	2	closed	2	1630	1	1	94	57.0562	3.44017	2.05717
39	20	morning	2	wjz	2	closed	2	1630	1	1	94	59.7057	4.4717	2.2039
39	20	evening	1	wjz	2	open	1	1630	1	1	94	47.3904	1.98087	1.71433
39	20	morning	2	wjz	2	open	1	1630	1	1	94	48.9492	2.29777	1.71867
39	20	evening	1	wjz	2	closed	2	1630	2	2	94	50.1195	2.66027	1.7883
39	20	morning	2	wjz	2	closed	2	1630	2	2	95	56.6413	3.4603	2.08543
39	20	evening	1	wjz	2	open	1	1630	2	2	94	43.8926	2.34903	1.68047
39	20	morning	2	wjz	2	open	1	1630	2	2	95	48.9941	3.24903	1.5466
39	20	evening	1	wjz	2	closed	2	490	1	5	97	52.547	2.65533	2.18903
39	20	morning	2	wjz	2	closed	2	490	1	5	97	56.0989	3.62013	2.09117
39	20	evening	1	wjz	2	open	1	490	1	5	97	43.5743	1.73613	1.47767
39	20	morning	2	wjz	2	open	1	490	1	5	97	45.5877	2.79983	1.5803
40	22	evening	1	jwz	1	closed	2	2590	1	1	93	79.2844	3.72383	4.91527
40	22	morning	2	jwz	1	closed	2	2590	1	1	94	77.5325	3.63547	3.87143
40	22	evening	1	jwz	1	open	1	2590	1	1	93	65.9479	3.78497	2.53757
40	22	morning	2	jwz	1	open	1	2590	1	1	94	60.0206	3.62893	2.85377
40	22	evening	1	jwz	1	closed	2	2590	2	2	94	67.3748	4.34867	3.10313
40	22	morning	2	jwz	1	closed	2	2590	2	2	93	72.0701	4.3307	3.13233
40	22	evening	1	jwz	1	open	1	2590	2	2	94	63.1403	3.8304	2.8843
40	22	morning	2	jwz	1	open	1	2590	2	2	93	59.7379	3.45127	2.42147
40	22	evening	1	jwz	1	closed	2	1630	1	3	95	64.7316	3.3341	2.69367
40	22	morning	2	jwz	1	closed	2	1630	1	3	96	69.376	3.5578	2.5195
40	22	evening	1	jwz	1	open	1	1630	1	3	95	56.9861	2.25697	1.68607
40	22	morning	2	jwz	1	open	1	1630	1	3	96	61.244	3.02483	2.18637
40	22	evening	1	jwz	1	closed	2	1630	2	4	95	66.5794	3.05767	3.24973
40	22	morning	2	jwz	1	closed	2	1630	2	4	96	63.3236	3.2925	2.27013
40	22	evening	1	jwz	1	open	1	1630	2	4	95	56.2716	3.09663	1.85643
40	22	morning	2	jwz	1	open	1	1630	2	4	96	62.2233	4.05407	2.71913
40	22	evening	1	jwz	1	closed	2	490	1	5	97	61.6746	3.1196	2.62817
40	22	morning	2	jwz	1	closed	2	490	1	5	97	59.9303	3.0681	2.2107
40	22	evening	1	jwz	1	open	1	490	1	5	97	50.3623	2.2066	1.95503
40	22	morning	2	jwz	1	open	1	490	1	5	97	56.0191	2.33167	2.01703
41	45	evening	1	zwj	4	closed	2	2590	1	4	90	49.1	2.29697	1.6053
41	45	morning	2	zwj	4	closed	2	2590	1	4	91	51.1668	3.3024	1.6182
41	45	evening	1	zwj	4	open	1	2590	1	4	90	45.6138	1.73143	1.55297
41	45	morning	2	zwj	4	open	1	2590	1	4	91	44.306	1.91963	1.1423
41	45	evening	1	zwj	4	closed	2	2590	2	5	93	51.7653	2.6938	1.18587
41	45	morning	2	zwj	4	closed	2	2590	2	5	93	51.1962	2.25287	1.3819
41	45	evening	1	zwj	4	open	1	2590	2	5	93	42.4098	2.0646	1.2921
41	45	morning	2	zwj	4	open	1	2590	2	5	93	44.9188	1.71193	1.27183
41	45	evening	1	zwj	4	closed	2	1630	1	2	95	51.4093	2.99387	1.2473
41	45	morning	2	zwj	4	closed	2	1630	1	2	95	54.0718	3.71507	1.5476
41	45	evening	1	zwj	4	open	1	1630	1	2	95	42.9113	2.06997	1.0555
41	45	morning	2	zwj	4	open	1	1630	1	2	95	42.5492	1.96407	1.40517
41	45	evening	1	zwj	4	closed	2	1630	2	3	95	50.7821	2.78693	1.35233
41	45	morning	2	zwj	4	closed	2	1630	2	3	95	53.4928	3.34077	1.41577
41	45	evening	1	zwj	4	open	1	1630	2	3	95	42.4271	1.77507	1.1571
41	45	morning	2	zwj	4	open	1	1630	2	3	95	44.9595	1.97617	1.46023
41	45	evening	1	zwj	4	closed	2	490	1	1	95	54.2679	2.92223	2.52347
41	45	morning	2	zwj	4	closed	2	490	1	1	97	54.798	2.2871	1.61853
41	45	evening	1	zwj	4	open	1	490	1	1	95	42.6838	1.99327	1.50177
41	45	morning	2	zwj	4	open	1	490	1	1	97	47.8583	1.87803	1.54227
42	22	evening	1	zjw	3	closed	2	2590	1	2	94	52.6842	2.39803	2.06997
42	22	morning	2	zjw	3	closed	2	2590	1	2	94	56.3901	2.4327	1.99677
42	22	evening	1	zjw	3	open	1	2590	1	2	94	42.79	1.67563	1.4193
42	22	morning	2	zjw	3	open	1	2590	1	2	94	46.518	1.50567	1.5742
42	22	evening	1	zjw	3	closed	2	2590	2	3	93	49.449	3.06577	2.1249
42	22	morning	2	zjw	3	closed	2	2590	2	3	94	57.4096	4.292	2.2839
42	22	evening	1	zjw	3	open	1	2590	2	3	93	47.4957	2.19967	2.41027
42	22	morning	2	zjw	3	open	1	2590	2	3	94	53.3461	3.1391	2.9628
42	22	evening	1	zjw	3	closed	2	1630	1	4	97	59.969	4.2349	2.02513
42	22	morning	2	zjw	3	closed	2	1630	1	4	96	54.309	3.07407	1.71303
42	22	evening	1	zjw	3	open	1	1630	1	4	97	50.2945	2.8256	1.25247
42	22	morning	2	zjw	3	open	1	1630	1	4	96	47.3359	2.89153	1.6373
42	22	evening	1	zjw	3	closed	2	1630	2	5	96	56.0405	3.46393	1.5473
42	22	morning	2	zjw	3	closed	2	1630	2	5	96	56.2898	3.6329	2.16283
42	22	evening	1	zjw	3	open	1	1630	2	5	96	48.5315	2.09273	1.66427
42	22	morning	2	zjw	3	open	1	1630	2	5	96	49.4335	2.60207	1.46593
42	22	evening	1	zjw	3	closed	2	490	1	1	97	56.1641	3.2317	1.6851
42	22	morning	2	zjw	3	closed	2	490	1	1	96	55.3122	3.0678	1.79103
42	22	evening	1	zjw	3	open	1	490	1	1	97	45.6883	2.05883	1.19243
42	22	morning	2	zjw	3	open	1	490	1	1	96	45.3615	2.47343	1.0731
43	28	evening	1	wjz	2	closed	2	2590	1	3	94	84.6158	3.28493	3.13077
43	28	morning	2	wjz	2	closed	2	2590	1	3	94	94.8022	3.49207	3.29367
43	28	evening	1	wjz	2	open	1	2590	1	3	94	48.8885	1.7264	1.8985
43	28	morning	2	wjz	2	open	1	2590	1	3	94	55.597	1.9138	2.27523
43	28	evening	1	wjz	2	closed	2	2590	2	4	94	94.3762	3.0734	2.96633
43	28	morning	2	wjz	2	closed	2	2590	2	4	94	96.5672	3.61883	2.7506
43	28	evening	1	wjz	2	open	1	2590	2	4	94	53.2391	2.05543	1.81067
43	28	morning	2	wjz	2	open	1	2590	2	4	94	57.3428	2.25647	1.8911
43	28	evening	1	wjz	2	closed	2	1630	1	1	96	74.4257	3.58083	2.68847
43	28	morning	2	wjz	2	closed	2	1630	1	1	97	83.4406	3.67033	3.21307
43	28	evening	1	wjz	2	open	1	1630	1	1	96	52.0954	2.67583	1.8385
43	28	morning	2	wjz	2	open	1	1630	1	1	97	55.5887	2.0687	1.79317
43	28	evening	1	wjz	2	closed	2	1630	2	2	95	92.8623	4.31713	3.34387
43	28	morning	2	wjz	2	closed	2	1630	2	2	96	101.994	4.23157	3.25973
43	28	evening	1	wjz	2	open	1	1630	2	2	95	56.0665	1.9982	1.49083
43	28	morning	2	wjz	2	open	1	1630	2	2	96	55.3869	2.411	1.7772
43	28	evening	1	wjz	2	closed	2	490	1	5	97	92.2657	3.4665	2.58193
43	28	morning	2	wjz	2	closed	2	490	1	5	96	85.6856	3.32603	2.81143
43	28	evening	1	wjz	2	open	1	490	1	5	97	49.4929	1.84813	1.8098
43	28	morning	2	wjz	2	open	1	490	1	5	96	51.4409	1.94087	2.03597
44	21	evening	1	jwz	1	closed	2	2590	1	1	90	66.5751	2.11853	1.5162
44	21	morning	2	jwz	1	closed	2	2590	1	1	93	74.7665	2.47917	2.1314
44	21	evening	1	jwz	1	open	1	2590	1	1	90	53.9497	1.7709	1.22457
44	21	morning	2	jwz	1	open	1	2590	1	1	93	58.8975	2.03617	1.5694
44	21	evening	1	jwz	1	closed	2	2590	2	2	91	74.4569	1.70503	2.19657
44	21	morning	2	jwz	1	closed	2	2590	2	2	92	77.7306	2.18387	2.3084
44	21	evening	1	jwz	1	open	1	2590	2	2	91	59.5158	1.73357	1.55323
44	21	morning	2	jwz	1	open	1	2590	2	2	92	63.1786	1.9961	1.77077
44	21	evening	1	jwz	1	closed	2	1630	1	3	93	77.2977	2.79903	2.0616
44	21	morning	2	jwz	1	closed	2	1630	1	3	97	74.8851	2.73943	1.8277
44	21	evening	1	jwz	1	open	1	1630	1	3	93	62.1747	2.4135	1.73557
44	21	morning	2	jwz	1	open	1	1630	1	3	97	62.5544	2.6155	1.81177
44	21	evening	1	jwz	1	closed	2	1630	2	4	94	66.5569	2.36413	1.80247
44	21	morning	2	jwz	1	closed	2	1630	2	4	97	67.0686	2.16293	1.7014
44	21	evening	1	jwz	1	open	1	1630	2	4	94	61.2553	2.4782	1.9147
44	21	morning	2	jwz	1	open	1	1630	2	4	97	65.229	2.2713	1.70767
44	21	evening	1	jwz	1	closed	2	490	1	5	98	58.9356	1.46257	1.31273
44	21	morning	2	jwz	1	closed	2	490	1	5	99	66.9955	2.3621	1.5687
44	21	evening	1	jwz	1	open	1	490	1	5	98	52.1579	1.44787	1.1233
44	21	morning	2	jwz	1	open	1	490	1	5	99	56.8094	1.58217	1.19517
45	20	evening	1	zwj	4	closed	2	2590	1	4	91	91.2682	3.60677	3.64097
45	20	morning	2	zwj	4	closed	2	2590	1	4	92	91.539	3.02213	2.84643
45	20	evening	1	zwj	4	open	1	2590	1	4	91	58.0624	2.63977	1.87837
45	20	morning	2	zwj	4	open	1	2590	1	4	92	57.6301	2.34953	1.38967
45	20	evening	1	zwj	4	closed	2	2590	2	5	91	76.2217	3.9723	2.74643
45	20	morning	2	zwj	4	closed	2	2590	2	5	92	71.109	2.88653	2.51403
45	20	evening	1	zwj	4	open	1	2590	2	5	91	57.4075	2.0439	1.75203
45	20	morning	2	zwj	4	open	1	2590	2	5	92	55.3159	2.76283	1.29973
45	20	evening	1	zwj	4	closed	2	1630	1	2	95	108.964	3.59407	3.91053
45	20	morning	2	zwj	4	closed	2	1630	1	2	94	92.5069	3.07773	3.47953
45	20	evening	1	zwj	4	open	1	1630	1	2	95	63.0137	1.91393	1.63907
45	20	morning	2	zwj	4	open	1	1630	1	2	94	65.6829	2.35643	1.83437
45	20	evening	1	zwj	4	closed	2	1630	2	3	94	90.2497	3.36323	3.03723
45	20	morning	2	zwj	4	closed	2	1630	2	3	96	87.3653	2.83227	3.24727
45	20	evening	1	zwj	4	open	1	1630	2	3	94	53.4769	2.1392	1.9708
45	20	morning	2	zwj	4	open	1	1630	2	3	96	57.2009	2.41157	1.4025
45	20	evening	1	zwj	4	closed	2	490	1	1	97	83.2481	2.62827	3.18577
45	20	morning	2	zwj	4	closed	2	490	1	1	97	112.721	3.50617	4.0849
45	20	evening	1	zwj	4	open	1	490	1	1	97	52.9879	1.76373	2.09143
45	20	morning	2	zwj	4	open	1	490	1	1	97	63.9965	2.8138	2.0927
46	21	evening	1	zjw	3	closed	2	2590	1	2	91	84.3414	4.4876	2.25707
46	21	morning	2	zjw	3	closed	2	2590	1	2	94	95.8494	3.81657	2.7006
46	21	evening	1	zjw	3	open	1	2590	1	2	91	56.711	1.9876	1.6164
46	21	morning	2	zjw	3	open	1	2590	1	2	94	63.9906	2.6219	1.9189
46	21	evening	1	zjw	3	closed	2	2590	2	3	93	95.6025	3.46087	2.79397
46	21	morning	2	zjw	3	closed	2	2590	2	3	94	82.4465	3.4944	2.05513
46	21	evening	1	zjw	3	open	1	2590	2	3	93	70.1729	2.75533	1.73463
46	21	morning	2	zjw	3	open	1	2590	2	3	94	71.3663	2.55383	1.94493
46	21	evening	1	zjw	3	closed	2	1630	1	4	96	90.1657	3.03017	2.57267
46	21	morning	2	zjw	3	closed	2	1630	1	4	97	76.9724	3.0986	1.9668
46	21	evening	1	zjw	3	open	1	1630	1	4	96	66.1809	2.7112	2.04917
46	21	morning	2	zjw	3	open	1	1630	1	4	97	66.12	2.7293	2.2038
46	21	evening	1	zjw	3	closed	2	1630	2	5	95	87.1932	3.23713	2.28467
46	21	morning	2	zjw	3	closed	2	1630	2	5	95	67.2623	3.02093	1.9497
46	21	evening	1	zjw	3	open	1	1630	2	5	95	71.0019	2.66403	1.9702
46	21	morning	2	zjw	3	open	1	1630	2	5	95	59.6428	2.43247	1.48907
46	21	evening	1	zjw	3	closed	2	490	1	1	98	78.8791	3.5972	2.7358
46	21	morning	2	zjw	3	closed	2	490	1	1	98	91.6471	3.48417	2.9471
46	21	evening	1	zjw	3	open	1	490	1	1	98	64.4641	2.45633	1.63287
46	21	morning	2	zjw	3	open	1	490	1	1	98	62.2977	2.80057	1.8766
47	26	evening	1	wjz	2	closed	2	2590	1	3	90	60.1071	3.42877	1.96373
47	26	morning	2	wjz	2	closed	2	2590	1	3	92	54.4221	2.07547	1.5249
47	26	evening	1	wjz	2	open	1	2590	1	3	90	48.9741	1.68207	1.4465
47	26	morning	2	wjz	2	open	1	2590	1	3	92	52.1556	1.9439	1.82167
47	26	evening	1	wjz	2	closed	2	2590	2	4	93	57.9776	2.40887	1.8676
47	26	morning	2	wjz	2	closed	2	2590	2	4	91	58.5488	2.43243	1.86533
47	26	evening	1	wjz	2	open	1	2590	2	4	93	51.9161	1.38167	1.26893
47	26	morning	2	wjz	2	open	1	2590	2	4	91	52.2601	2.11947	1.3123
47	26	evening	1	wjz	2	closed	2	1630	1	1	92	72.3825	3.2071	2.1941
47	26	morning	2	wjz	2	closed	2	1630	1	1	95	60.5573	2.3708	2.04973
47	26	evening	1	wjz	2	open	1	1630	1	1	92	52.6479	1.95083	1.57037
47	26	morning	2	wjz	2	open	1	1630	1	1	95	48.844	2.2687	1.46337
47	26	evening	1	wjz	2	closed	2	1630	2	2	96	76.8656	3.40073	2.6526
47	26	morning	2	wjz	2	closed	2	1630	2	2	96	62.1731	2.80063	1.83327
47	26	evening	1	wjz	2	open	1	1630	2	2	96	57.683	2.2203	1.964
47	26	morning	2	wjz	2	open	1	1630	2	2	96	52.0772	1.9665	1.7171
47	26	evening	1	wjz	2	closed	2	490	1	5	95	53.5001	2.19603	1.42023
47	26	morning	2	wjz	2	closed	2	490	1	5	96	55.9905	2.0817	1.41613
47	26	evening	1	wjz	2	open	1	490	1	5	95	46.5298	1.58947	1.58177
47	26	morning	2	wjz	2	open	1	490	1	5	96	47.9738	1.51563	1.39147
48	29	evening	1	jwz	1	closed	2	2590	1	1	91	53.282	1.80053	1.15903
48	29	morning	2	jwz	1	closed	2	2590	1	1	93	59.6306	2.34877	1.591
48	29	evening	1	jwz	1	open	1	2590	1	1	91	47.957	1.58247	1.33583
48	29	morning	2	jwz	1	open	1	2590	1	1	93	47.248	1.55843	1.30453
48	29	evening	1	jwz	1	closed	2	2590	2	2	91	58.8263	1.73157	1.37857
48	29	morning	2	jwz	1	closed	2	2590	2	2	94	57.9854	2.41763	1.5777
48	29	evening	1	jwz	1	open	1	2590	2	2	91	52.2375	1.5733	1.6486
48	29	morning	2	jwz	1	open	1	2590	2	2	94	56.3491	6.62703	2.30093
48	29	evening	1	jwz	1	closed	2	1630	1	3	95	66.3111	2.2296	1.68177
48	29	morning	2	jwz	1	closed	2	1630	1	3	94	60.2992	2.1113	1.38337
48	29	evening	1	jwz	1	open	1	1630	1	3	95	59.3176	2.15813	1.63453
48	29	morning	2	jwz	1	open	1	1630	1	3	94	55.6909	2.6676	1.3268
48	29	evening	1	jwz	1	closed	2	1630	2	4	93	64.403	2.1084	1.38153
48	29	morning	2	jwz	1	closed	2	1630	2	4	94	68.4852	2.41623	1.49
48	29	evening	1	jwz	1	open	1	1630	2	4	93	64.2757	2.2584	1.51897
48	29	morning	2	jwz	1	open	1	1630	2	4	94	56.1487	2.4984	1.39767
48	29	evening	1	jwz	1	closed	2	490	1	5	96	63.5808	2.26503	1.5756
48	29	morning	2	jwz	1	closed	2	490	1	5	98	58.6241	2.22587	1.66087
48	29	evening	1	jwz	1	open	1	490	1	5	96	60.5566	3.4349	3.449
48	29	morning	2	jwz	1	open	1	490	1	5	98	50.2345	1.4492	1.33907
49	21	evening	1	zwj	4	closed	2	2590	1	4	92	46.897	2.05137	1.27697
49	21	morning	2	zwj	4	closed	2	2590	1	4	93	47.7178	2.5841	1.55177
49	21	evening	1	zwj	4	open	1	2590	1	4	92	44.5911	2.12323	1.1369
49	21	morning	2	zwj	4	open	1	2590	1	4	93	45.1973	2.6764	1.44963
49	21	evening	1	zwj	4	closed	2	2590	2	5	94	48.3231	2.26983	1.51667
49	21	morning	2	zwj	4	closed	2	2590	2	5	93	48.4729	2.91227	1.82543
49	21	evening	1	zwj	4	open	1	2590	2	5	94	47.0122	2.66143	1.44703
49	21	morning	2	zwj	4	open	1	2590	2	5	93	45.6743	2.2624	1.08393
49	21	evening	1	zwj	4	closed	2	1630	1	2	95	49.6913	2.8503	1.5533
49	21	morning	2	zwj	4	closed	2	1630	1	2	95	51.165	2.5863	1.37013
49	21	evening	1	zwj	4	open	1	1630	1	2	95	45.0567	2.78733	1.08153
49	21	morning	2	zwj	4	open	1	1630	1	2	95	44.0911	3.11587	1.40407
49	21	evening	1	zwj	4	closed	2	1630	2	3	95	47.993	1.99797	1.45887
49	21	morning	2	zwj	4	closed	2	1630	2	3	96	52.7985	2.31253	1.42683
49	21	evening	1	zwj	4	open	1	1630	2	3	95	47.5224	2.20627	1.7097
49	21	morning	2	zwj	4	open	1	1630	2	3	96	45.028	2.16107	1.20193
49	21	evening	1	zwj	4	closed	2	490	1	1	98	48.9333	2.5205	1.19043
49	21	morning	2	zwj	4	closed	2	490	1	1	96	49.234	2.6879	1.2642
49	21	evening	1	zwj	4	open	1	490	1	1	98	42.2594	1.43653	0.983033
49	21	morning	2	zwj	4	open	1	490	1	1	96	45.6178	1.58417	1.61117
50	25	evening	1	zjw	3	closed	2	2590	1	2	89	53.1571	1.82123	1.74583
50	25	morning	2	zjw	3	closed	2	2590	1	2	92	54.5561	2.38657	2.1492
50	25	evening	1	zjw	3	open	1	2590	1	2	89	46.8253	2.3246	1.82537
50	25	morning	2	zjw	3	open	1	2590	1	2	92	47.8062	2.08613	1.2543
50	25	evening	1	zjw	3	closed	2	2590	2	3	90	55.3029	2.3204	2.3873
50	25	morning	2	zjw	3	closed	2	2590	2	3	93	50.2791	1.91207	1.55963
50	25	evening	1	zjw	3	open	1	2590	2	3	90	47.2831	2.0651	1.69873
50	25	morning	2	zjw	3	open	1	2590	2	3	93	44.5588	1.51597	1.41683
50	25	evening	1	zjw	3	closed	2	1630	1	4	97	57.1072	1.92493	1.13253
50	25	morning	2	zjw	3	closed	2	1630	1	4	97	53.0586	2.41313	1.7128
50	25	evening	1	zjw	3	open	1	1630	1	4	97	47.5681	1.23893	0.989833
50	25	morning	2	zjw	3	open	1	1630	1	4	97	47.4335	1.80803	1.05607
50	25	evening	1	zjw	3	closed	2	1630	2	5	96	56.9488	2.0398	1.25737
50	25	morning	2	zjw	3	closed	2	1630	2	5	97	56.4895	2.54583	2.10507
50	25	evening	1	zjw	3	open	1	1630	2	5	96	49.6443	2.207	1.2026
50	25	morning	2	zjw	3	open	1	1630	2	5	97	48.4195	2.35207	0.9485
50	25	evening	1	zjw	3	closed	2	490	1	1	97	51.7563	2.1759	1.72823
50	25	morning	2	zjw	3	closed	2	490	1	1	98	52.0794	2.43467	2.30757
50	25	evening	1	zjw	3	open	1	490	1	1	97	43.6756	1.67247	1.1398
50	25	morning	2	zjw	3	open	1	490	1	1	98	44.9754	2.12937	1.46943
51	38	evening	1	wjz	2	closed	2	2590	1	3	90	57.8196	1.82587	2.44013
51	38	morning	2	wjz	2	closed	2	2590	1	3	92	61.8331	1.86133	1.073
51	38	evening	1	wjz	2	open	1	2590	1	3	90	48.9446	1.84107	1.29963
51	38	morning	2	wjz	2	open	1	2590	1	3	92	64.6854	4.40447	2.7815
51	38	evening	1	wjz	2	closed	2	2590	2	4	91	57.5104	1.6181	1.1805
51	38	morning	2	wjz	2	closed	2	2590	2	4	92	64.0632	2.20847	1.1429
51	38	evening	1	wjz	2	open	1	2590	2	4	91	70.1846	5.69907	3.1542
51	38	morning	2	wjz	2	open	1	2590	2	4	92	48.4234	1.43993	1.21873
51	38	evening	1	wjz	2	closed	2	1630	1	1	93	57.6807	1.6852	1.21187
51	38	morning	2	wjz	2	closed	2	1630	1	1	94	55.1115	1.69447	1.2319
51	38	evening	1	wjz	2	open	1	1630	1	1	93	47.904	1.51807	0.851467
51	38	morning	2	wjz	2	open	1	1630	1	1	94	44.7474	1.25763	0.809667
51	38	evening	1	wjz	2	closed	2	1630	2	2	93	58.3806	1.58493	1.2573
51	38	morning	2	wjz	2	closed	2	1630	2	2	94	56.5092	1.66637	1.25493
51	38	evening	1	wjz	2	open	1	1630	2	2	93	46.1804	1.6074	1.06153
51	38	morning	2	wjz	2	open	1	1630	2	2	94	47.8431	1.4503	0.992567
51	38	evening	1	wjz	2	closed	2	490	1	5	96	55.0542	1.6821	1.2203
51	38	morning	2	wjz	2	closed	2	490	1	5	96	64.946	1.9898	1.35447
51	38	evening	1	wjz	2	open	1	490	1	5	96	44.9076	0.94823	1.06547
51	38	morning	2	wjz	2	open	1	490	1	5	96	48.9758	1.2966	0.859833
52	26	evening	1	jwz	1	closed	2	2590	1	1	89	58.201	5.17453	3.7088
52	26	morning	2	jwz	1	closed	2	2590	1	1	91	63.9258	6.038	2.92037
52	26	evening	1	jwz	1	open	1	2590	1	1	89	46.9562	2.23327	1.8312
52	26	morning	2	jwz	1	open	1	2590	1	1	91	46.4883	3.37977	1.5974
52	26	evening	1	jwz	1	closed	2	2590	2	2	92	56.0955	3.52893	3.5039
52	26	morning	2	jwz	1	closed	2	2590	2	2	93	66.5423	4.39253	3.576
52	26	evening	1	jwz	1	open	1	2590	2	2	92	48.1298	2.27033	1.36753
52	26	morning	2	jwz	1	open	1	2590	2	2	93	45.3721	2.65643	1.83237
52	26	evening	1	jwz	1	closed	2	1630	1	3	94	53.7995	2.5954	2.5744
52	26	morning	2	jwz	1	closed	2	1630	1	3	94	68.2553	3.11877	3.17063
52	26	evening	1	jwz	1	open	1	1630	1	3	94	43.8646	2.1335	1.1036
52	26	morning	2	jwz	1	open	1	1630	1	3	94	47.4748	2.16377	1.7279
52	26	evening	1	jwz	1	closed	2	1630	2	4	93	58.1964	2.7006	3.13287
52	26	morning	2	jwz	1	closed	2	1630	2	4	94	58.9783	3.65533	2.8902
52	26	evening	1	jwz	1	open	1	1630	2	4	93	45.8799	3.03877	1.51537
52	26	morning	2	jwz	1	open	1	1630	2	4	94	47.0927	1.87733	1.85763
52	26	evening	1	jwz	1	closed	2	490	1	5	96	61.5183	2.5253	3.44093
52	26	morning	2	jwz	1	closed	2	490	1	5	97	57.0275	3.00697	3.31527
52	26	evening	1	jwz	1	open	1	490	1	5	96	44.0968	1.81583	1.82397
52	26	morning	2	jwz	1	open	1	490	1	5	97	51.1488	3.28467	2.0512
